# Supplementary material for: Unveiling genome plasticity and a novel phage in Mycoplasma felis: Genomic investigations of four feline isolates
Source: Microb Genom. 2024 Mar 28;10(3):001227. doi: 10.1099/mgen.0.001227 (PMC11004492; doi:10.1099/mgen.0.001227)
Supplement: Uncited Supplementary Material 2. [file mgen-10-01227-s002.xlsx]

## Sheet: Supplementary Table 04 - DnaSP
Panaroo output	Genomes	LocusTag	Protein	Sites	G+C	Segregating Sites	SegSites per base	Total Number of Mutations (Eta)	Hapoltypes	Hapoltype diversity	Haplotype diversity sampling variance	Nucleotide diversity (Pi)	Nucleotide identity (%)	Average nucleotide differences (ThetaK)	Tajima's D	Significance
group_100	6	Myco-2_000287	hypothetical protein	468	0.186243	10	0.0213675	10	6	1	0.00925926	0.010582	0.989418	3.33333	-1.43477	#
group_134	6	MF047_000138	phosphopantetheine-binding protein	225	0.222222	3	0.0133333	3	2	0.6	0.0166667	0.008	0.992	1.8	1.90989	#
group_372	6	ATCC23391_RS00950	elongation factor Tu	1188	0.368126	15	0.0126263	15	6	1	0.00925926	0.00420875	0.995791	5	-1.47247	#
group_865	6	Myco-2_000416	hypothetical protein	596	0.282584	127	0.213087	128	5	0.933333	0.0148148	0.148328	0.851672	42.8667	-1.52387	*
group_218	6	Myco-2_000375	23S rRNA (pseudouridine(1915)-N(3))-methyltransferase RlmH	432	0.197531	20	0.0462963	20	5	0.933333	0.0148148	0.0154321	0.984568	6.66667	-1.49247	*
group_187	6	Myco-2_000629	Sua5/YciO/YrdC/YwlC family protein	465	0.284229	17	0.0365591	17	6	1	0.00925926	0.0121864	0.987814	5.66667	-1.48178	*
group_303	6	Myco-2_000586	hypothetical protein	1293	0.292503	27	0.0208817	28	6	1	0.00925926	0.0372155	0.962784	9.26667	-1.54464	**
group_697	6	ATCC23391_RS00245	50S ribosomal protein L24	333	0.264264	0	0	0	1	0	0	0	1	0	n.a.	n.a.
group_722	6	ATCC23391_RS00280	30S ribosomal protein S19	279	0.322581	0	0	0	1	0	0	0	1	0	n.a.	n.a.
group_759	6	ATCC23391_RS00810	50S ribosomal protein L35	186	0.301075	0	0	0	1	0	0	0	1	0	n.a.	n.a.
group_751	6	ATCC23391_RS01555	50S ribosomal protein L32	201	0.313433	0	0	0	1	0	0	0	1	0	n.a.	n.a.
group_253	6	Myco-2_000589	hypothetical protein	771	0.333333	4	0.00518807	4	2	0.333333	0.0462963	0.222222	0.777778	1.33333	-1.29503	n.s.
group_329	5	Myco-2_000560	hypothetical protein	1019	0.183607	47	0.0461237	50	5	1	0.016	0.164754	0.835246	20.1	-1.22628	n.s.
group_249	4	Myco-2_000047	hypothetical protein	580	0.239496	18	0.0310345	18	3	0.833333	0.0494792	0.0798319	0.920168	9.5	-0.331311	n.s.
group_401	4	ATCC23391_RS03870	hypothetical protein	285	0.271667	23	0.0807018	23	3	0.833333	0.0494792	0.0766667	0.923333	11.5	-0.857085	n.s.
group_405	5	Myco-2_000572	hypothetical protein	327	0.193137	34	0.103976	35	4	0.9	0.02592	0.0686275	0.931373	14	-1.25023	n.s.
group_284	6	Myco-2_000565	DNA cytosine methyltransferase	207	0.230453	13	0.0628019	14	5	0.933333	0.0148148	0.0666667	0.933333	5.4	-0.732476	n.s.
group_330	4	ATCC23391_RS02690	hypothetical protein	759	0.189286	22	0.0289855	24	3	0.833333	0.0494792	0.0611111	0.938889	12.8333	-0.202551	n.s.
group_268	6	Myco-2_000087	hypothetical protein	436	0.260025	31	0.0711009	32	5	0.933333	0.0148148	0.060401	0.939599	16.0667	0.929192	n.s.
group_237	6	Myco-2_000093	hypothetical protein	3051	0.206984	65	0.0213045	66	5	0.933333	0.0148148	0.0595556	0.940444	31.2667	0.525676	n.s.
group_259	6	Myco-2_000679	tRNA (adenosine(37)-N6)-threonylcarbamoyltransferase complex ATPase subunit type 1 TsaE	387	0.236003	52	0.134367	54	5	0.933333	0.0148148	0.0592593	0.940741	22.9333	-0.194311	n.s.
group_415	5	ATCC23391_RS03980	hypothetical protein	1833	0.198942	20	0.0109111	20	4	0.9	0.02592	0.0571429	0.942857	10.8	0.924072	n.s.
group_909	4	ATCC23391_RS03170	hypothetical protein	1665	0.26579	32	0.0192192	32	3	0.833333	0.0494792	0.0567251	0.943275	16.1667	-0.763572	n.s.
group_406	5	Myco-2_000046	PTS sugar transporter subunit IIA	390	0.277037	15	0.0384615	15	4	0.9	0.02592	0.0562963	0.943704	7.6	0.406174	n.s.
group_445	4	ATCC23391_RS04085	IS3 family transposase	567	0.231111	18	0.031746	18	3	0.833333	0.0494792	0.0518519	0.948148	11.6667	1.92476	n.s.
group_242	6	Myco-2_000681	hypothetical protein	576	0.223958	60	0.104167	60	5	0.933333	0.0148148	0.0511574	0.948843	29.4667	0.779893	n.s.
group_158	6	Myco-2_000364	hypothetical protein	384	0.200955	37	0.0963542	38	5	0.933333	0.0148148	0.0486111	0.951389	18.6667	0.775145	n.s.
group_408	4	ATCC23391_RS04130	DNA cytosine methyltransferase	300	0.272727	16	0.0533333	16	3	0.833333	0.0494792	0.0479798	0.95202	9.5	0.902092	n.s.
group_216	6	Myco-2_000318	transposase	144	0.209876	16	0.111111	16	4	0.8	0.0296296	0.0444444	0.955556	6	-0.889013	n.s.
group_427	6	Myco-2_000400	16S rRNA pseudouridine(516) synthase	687	0.216131	65	0.0946143	70	5	0.933333	0.0148148	0.0425926	0.957407	29.1333	-0.32001	n.s.
group_763	6	Myco-2_000162	DEAD/DEAH box helicase family protein	2343	0.207975	141	0.0601793	151	6	1	0.00925926	0.0421074	0.957893	68.4667	0.228914	n.s.
group_244	6	Myco-2_000279	aspartate--ammonia ligase	981	0.252464	88	0.0897044	90	5	0.933333	0.0148148	0.0416582	0.958342	40.8667	0.237631	n.s.
group_228	5	ATCC23391_RS02065	MIP/aquaporin family protein	756	0.318254	57	0.0753968	58	4	0.9	0.02592	0.0392857	0.960714	29.7	0.505149	n.s.
group_214	6	Myco-2_000430	thermonuclease family protein	1314	0.256674	123	0.0936073	123	6	1	0.00925926	0.0377829	0.962217	49.5333	-0.521009	n.s.
group_313	6	Myco-2_000654	hypothetical protein	1632	0.241531	44	0.0269608	46	5	0.933333	0.0148148	0.0369919	0.963008	18.2	-0.617974	n.s.
group_279	6	MF329_000689	hypothetical protein	159	0.206197	12	0.0754717	12	4	0.866667	0.0166667	0.0367521	0.963248	5.73333	0.553138	n.s.
group_375	5	ATCC23391_RS01945	hypothetical protein	573	0.203546	18	0.0314136	18	4	0.9	0.02592	0.0361702	0.96383	10.2	1.32981	n.s.
group_311	6	Myco-2_000363	glutamate--tRNA ligase	1413	0.246638	109	0.0771408	114	5	0.933333	0.0148148	0.0343949	0.965605	48.6	-0.171971	n.s.
group_243	6	Myco-2_000212	HIT domain-containing protein	318	0.2709	25	0.0786164	25	5	0.933333	0.0148148	0.0332275	0.966772	10.4667	-0.277455	n.s.
group_347	6	Myco-2_000678	hypothetical protein	570	0.213743	42	0.0736842	42	5	0.933333	0.0148148	0.0327485	0.967251	18.6667	0.094611	n.s.
group_238	6	Myco-2_000095	hypothetical protein	3588	0.241036	261	0.0727425	268	6	1	0.00925926	0.03169	0.96831	113.133	-0.234717	n.s.
group_400	5	Myco-2_000365	hypothetical protein	411	0.229457	9	0.0218978	9	4	0.9	0.02592	0.0310078	0.968992	4	-0.526403	n.s.
group_366	6	Myco-2_000098	putative immunoglobulin-blocking virulence protein	2319	0.295673	148	0.0638206	151	6	1	0.00925926	0.0308754	0.969125	71.6	0.536057	n.s.
group_360	5	Myco-2_000630	hypothetical protein	577	0.323077	1	0.0017331	1	2	0.4	0.05632	0.0307692	0.969231	0.4	-0.816497	n.s.
group_273	6	Myco-2_000558	alpha-amylase family glycosyl hydrolase	1878	0.247693	121	0.0644302	124	5	0.933333	0.0148148	0.0303159	0.969684	56.9333	0.313154	n.s.
group_222	6	Myco-2_000597	hypothetical protein	414	0.216586	26	0.0628019	27	6	1	0.00925926	0.0293076	0.970692	12.1333	0.164763	n.s.
group_412	4	MF047_000391	hypothetical protein	1161	0.246988	4	0.00344531	4	3	0.833333	0.0494792	0.0281124	0.971888	2.33333	0.650102	n.s.
group_206	6	Myco-2_000677	tRNA (adenosine(37)-N6)-threonylcarbamoyltransferase complex transferase subunit TsaD	939	0.260028	57	0.0607029	58	5	0.933333	0.0148148	0.027831	0.972169	26.1333	0.185048	n.s.
group_272	6	Myco-2_000139	histidine--tRNA ligase	1344	0.245464	87	0.0647321	91	5	0.933333	0.0148148	0.0277902	0.97221	37.2667	-0.419233	n.s.
group_363	6	Myco-2_000140	aspartate--tRNA ligase	1698	0.263251	93	0.0547703	95	5	0.933333	0.0148148	0.0272085	0.972792	46.2	0.713347	n.s.
group_390	6	Myco-2_000097	DUF31 family protein	2538	0.267599	161	0.0634358	163	5	0.933333	0.0148148	0.0269766	0.973023	68.4667	-0.265291	n.s.
group_248	6	Myco-2_000072	NAD-dependent DNA ligase LigA	2019	0.231151	116	0.0574542	119	5	0.933333	0.0148148	0.025959	0.974041	52.3333	0.026892	n.s.
group_302	6	Myco-2_000321	GTPase ObgE	1266	0.28673	68	0.0537125	69	5	0.933333	0.0148148	0.0258031	0.974197	32.6667	0.521458	n.s.
group_506	4	MF047_000427	hypothetical protein	282	0.227679	7	0.0248227	7	3	0.833333	0.0494792	0.0257937	0.974206	4.33333	1.32331	n.s.
group_227	6	Myco-2_000541	hypothetical protein	2973	0.274018	168	0.0565086	175	6	1	0.00925926	0.0254545	0.974545	75.6	-0.088233	n.s.
group_256	6	Myco-2_000749	hypothetical protein	1779	0.255855	105	0.0590219	105	5	0.933333	0.0148148	0.025445	0.974555	45.2667	-0.10106	n.s.
group_252	6	Myco-2_000105	hypothetical protein	213	0.284038	11	0.0516432	11	5	0.933333	0.0148148	0.0253521	0.974648	5.4	0.731241	n.s.
group_353	6	Myco-2_000680	DegV family protein	855	0.253996	44	0.051462	44	5	0.933333	0.0148148	0.0251072	0.974893	21.4667	0.728646	n.s.
group_611	6	MF632_000652	thymidine kinase	585	0.280928	31	0.0529915	32	5	0.933333	0.0148148	0.0247423	0.975258	14.4	0.174513	n.s.
group_174	6	Myco-2_000729	hypothetical protein	576	0.19686	9	0.015625	9	5	0.933333	0.0148148	0.0246377	0.975362	3.4	-0.818407	n.s.
group_274	6	Myco-2_000144	MFS transporter	1413	0.286481	77	0.054494	78	5	0.933333	0.0148148	0.0246066	0.975393	34.4	0.045186	n.s.
group_308	6	Myco-2_000052	amino acid permease	1497	0.240704	77	0.0514362	79	5	0.933333	0.0148148	0.0242262	0.975774	36.2667	0.310892	n.s.
group_231	6	Myco-2_000050	variable surface lipoprotein	447	0.268229	23	0.0514541	24	5	0.933333	0.0148148	0.0239583	0.976042	9.2	-0.784589	n.s.
group_588	6	Myco-2_000697	(d)CMP kinase	666	0.302413	32	0.048048	32	5	0.933333	0.0148148	0.0234289	0.976571	15.5333	0.687695	n.s.
group_817	6	Myco-2_000048	phosphoglycerate kinase	1185	0.302813	63	0.0531646	64	5	0.933333	0.0148148	0.0230661	0.976934	27.3333	-0.159672	n.s.
group_0	6	Myco-2_000387	ATP synthase F1 subunit epsilon	414	0.253623	21	0.0507246	21	5	0.933333	0.0148148	0.0222222	0.977778	9.2	0.001987	n.s.
group_226	6	Myco-2_000664	hypothetical protein	558	0.207587	29	0.0519713	29	5	0.933333	0.0148148	0.0221027	0.977897	12.3333	-0.183069	n.s.
group_338	6	Myco-2_000682	tyrosine--tRNA ligase	1242	0.24329	52	0.041868	52	5	0.933333	0.0148148	0.0220612	0.977939	27.4	1.30243	n.s.
group_251	4	ATCC23391_RS01115	hypothetical protein	882	0.221166	28	0.031746	28	4	1	0.03125	0.0219687	0.978031	17.3333	1.39309	n.s.
group_870	6	Myco-2_000135	30S ribosome-binding factor RbfA	339	0.265978	18	0.0530973	18	5	0.933333	0.0148148	0.0214356	0.978564	7.26667	-0.486407	n.s.
group_207	6	Myco-2_000112	DUF3899 domain-containing protein	441	0.154655	11	0.0249433	11	5	0.933333	0.0148148	0.0213213	0.978679	4.73333	-0.105685	n.s.
group_880	6	Myco-2_000004	chromate transporter	675	0.231647	32	0.0474074	32	6	1	0.00925926	0.0212302	0.97877	14.2667	0.114138	n.s.
group_796	5	Myco-2_000256	hypothetical protein	3201	0.245354	139	0.0434239	145	4	0.9	0.02592	0.0208373	0.979163	65.7	-0.426789	n.s.
group_264	6	Myco-2_000395	hypothetical protein	414	0.152979	17	0.0410628	17	5	0.933333	0.0148148	0.0207729	0.979227	8.6	0.962042	n.s.
group_454	6	ATCC23391_RS02495	ABC transporter ATP-binding protein	1053	0.289332	51	0.048433	54	5	0.933333	0.0148148	0.0205128	0.979487	21.6	-0.556004	n.s.
group_234	6	Myco-2_000143	FAD-dependent oxidoreductase	1155	0.319048	28	0.0242424	29	5	0.933333	0.0148148	0.0204233	0.979577	12.8667	0.082684	n.s.
group_223	6	Myco-2_000496	2,3-bisphosphoglycerate-independent phosphoglycerate mutase	1506	0.282758	70	0.0464807	71	5	0.933333	0.0148148	0.0202745	0.979726	30.5333	-0.116306	n.s.
group_201	6	ATCC23391_RS03445	peptide-methionine (R)-S-oxide reductase MsrB	453	0.28	19	0.0419426	19	5	0.933333	0.0148148	0.0201481	0.979852	9.06667	0.558516	n.s.
group_797	6	Myco-2_000005	chromate transporter	601	0.241903	25	0.0415973	25	5	0.933333	0.0148148	0.019973	0.980027	9.86667	-0.622664	n.s.
group_435	4	MF047_000295	transposase	1206	0.243781	7	0.00580431	7	3	0.833333	0.0494792	0.0199005	0.9801	4	0.467049	n.s.
group_266	6	MF632_000202	30S ribosomal protein S16	246	0.293249	10	0.0406504	10	5	0.933333	0.0148148	0.0194093	0.980591	4.6	0.302303	n.s.
group_496	6	Myco-2_000006	tRNA 2-thiouridine(34) synthase MnmA	1119	0.268793	51	0.0455764	51	5	0.933333	0.0148148	0.0191075	0.980892	21.2667	-0.306785	n.s.
group_300	6	Myco-2_000109	ABC transporter permease	1323	0.269463	55	0.0415722	57	5	0.933333	0.0148148	0.0190476	0.980952	25.2	0.060829	n.s.
group_739	6	ATCC23391_RS02530	sigma factor-like helix-turn-helix DNA-binding protein	222	0.198198	8	0.036036	8	5	0.933333	0.0148148	0.0186186	0.981381	4.13333	1.05952	n.s.
group_392	6	Myco-2_000108	ABC transporter permease	1164	0.269759	50	0.0429553	51	5	0.933333	0.0148148	0.0185567	0.981443	21.6	-0.211133	n.s.
group_899	6	Myco-2_000053	Nif3-like dinuclear metal center hexameric protein	771	0.227843	32	0.0415045	32	5	0.933333	0.0148148	0.0185041	0.981496	14.2667	0.114138	n.s.
group_139	6	Myco-2_000646	alpha-amylase family glycosyl hydrolase	2355	0.259519	99	0.0420382	104	6	1	0.00925926	0.0184006	0.981599	43.3333	-0.314291	n.s.
group_204	6	Myco-2_000106	oligoendopeptidase F	1830	0.234153	79	0.0431694	80	6	1	0.00925926	0.0183607	0.981639	33.6	-0.264413	n.s.
group_220	6	Myco-2_000621	hypothetical protein	474	0.205519	21	0.0443038	21	5	0.933333	0.0148148	0.0181554	0.981845	8.33333	-0.587889	n.s.
group_426	6	MF329_000149	DnaJ domain-containing protein	1113	0.293801	46	0.0413297	47	5	0.933333	0.0148148	0.0178497	0.98215	19.8667	-0.223023	n.s.
group_56	6	Myco-2_000759	hypothetical protein	150	0.237778	6	0.04	6	4	0.866667	0.0166667	0.0177778	0.982222	2.66667	0.084795	n.s.
group_863	6	Myco-2_000420	hypothetical protein	513	0.194282	18	0.0350877	19	5	0.933333	0.0148148	0.0176738	0.982326	9.06667	0.558516	n.s.
group_90	5	ATCC23391_RS02465	hypothetical protein	1758	0.289761	65	0.0369738	65	5	1	0.016	0.0176337	0.982366	31	-0.048531	n.s.
group_362	5	Myco-2_000561	hypothetical protein	393	0.291785	12	0.0305344	12	4	0.9	0.02592	0.0175637	0.982436	6.2	0.552468	n.s.
group_233	6	Myco-2_000033	nucleoside monophosphate kinase	639	0.26265	26	0.0406886	27	5	0.933333	0.0148148	0.0175274	0.982473	11.2	-0.333685	n.s.
group_864	6	Myco-2_000343	phosphatidate cytidylyltransferase	1011	0.217277	38	0.0375865	40	5	0.933333	0.0148148	0.0174085	0.982591	17.6	0.029772	n.s.
group_515	6	MF047_000407	translation elongation factor Ts	882	0.294407	32	0.0362812	33	5	0.933333	0.0148148	0.0173847	0.982615	15.3333	0.387048	n.s.
group_5	6	Myco-2_000310	Asp-tRNA(Asn)/Glu-tRNA(Gln) amidotransferase subunit GatB	1419	0.247357	55	0.0387597	56	5	0.933333	0.0148148	0.0170073	0.982993	24.1333	-0.102655	n.s.
group_283	6	Myco-2_000713	signal recognition particle protein	1344	0.271453	50	0.0372024	53	5	0.933333	0.0148148	0.0169147	0.983085	22.7333	-0.132169	n.s.
group_467	6	Myco-2_000427	carbohydrate ABC transporter permease	1023	0.29407	38	0.0371457	39	5	0.933333	0.0148148	0.0168133	0.983187	17.2	0.044688	n.s.
group_874	6	Myco-2_000002	DNA polymerase III subunit beta	1110	0.207357	45	0.0405405	46	5	0.933333	0.0148148	0.0167568	0.983243	18.6	-0.490948	n.s.
group_9	6	Myco-2_000215	PDxFFG protein	5388	0.259125	207	0.0384187	210	6	1	0.00925926	0.0167038	0.983296	90	-0.139139	n.s.
group_861	6	Myco-2_000409	endonuclease	1500	0.251964	59	0.0393333	60	5	0.933333	0.0148148	0.0167003	0.9833	24.8	-0.361269	n.s.
group_95	6	Myco-2_000337	hypothetical protein	405	0.147526	15	0.037037	16	5	0.933333	0.0148148	0.01662	0.98338	5.93333	-0.947851	n.s.
group_403	4	Myco-2_000501	hypothetical protein	484	0.2311	8	0.0165289	8	3	0.833333	0.0494792	0.0166094	0.983391	4.83333	1.06443	n.s.
group_270	6	Myco-2_000137	deoxynucleoside kinase	663	0.220714	27	0.040724	28	5	0.933333	0.0148148	0.0164907	0.983509	10.9333	-0.685393	n.s.
group_213	6	Myco-2_000695	DUF31 family protein	2865	0.26352	72	0.0251309	74	6	1	0.00925926	0.0163225	0.983677	27.6667	-0.942805	n.s.
group_217	6	Myco-2_000750	hypothetical protein	756	0.209798	25	0.0330688	27	5	0.933333	0.0148148	0.0161275	0.983872	11.4667	-0.191271	n.s.
group_677	6	MF632_000092	30S ribosomal protein S9	393	0.363868	14	0.0356234	15	5	0.933333	0.0148148	0.0161154	0.983885	6.33333	-0.221441	n.s.
group_181	6	Myco-2_000620	threonine--tRNA ligase	1746	0.272241	61	0.034937	64	6	1	0.00925926	0.0158076	0.984192	27.6	-0.098483	n.s.
group_178	6	Myco-2_000001	DnaA/Hda family protein	1398	0.215139	51	0.0364807	52	5	0.933333	0.0148148	0.0158071	0.984193	22.0667	-0.199057	n.s.
group_275	6	Myco-2_000498	50S ribosomal protein L31	207	0.277778	8	0.0386473	8	5	0.933333	0.0148148	0.015781	0.984219	3.26667	-0.398753	n.s.
group_459	6	Myco-2_000595	energy-coupling factor transporter transmembrane component T	1044	0.230364	36	0.0344828	36	5	0.933333	0.0148148	0.0153895	0.98461	16.0667	0.121203	n.s.
group_157	6	Myco-2_000431	P80 family lipoprotein	2562	0.286787	99	0.0386417	101	6	1	0.00925926	0.0153023	0.984698	39.0667	-0.755034	n.s.
group_529	6	MF047_000042	DNA-binding protein WhiA	852	0.207942	30	0.0352113	30	5	0.933333	0.0148148	0.0152582	0.984742	13	-0.066867	n.s.
group_325	6	MF632_000747	HsdR family type I site-specific deoxyribonuclease	3249	0.242719	116	0.0357033	117	5	0.933333	0.0148148	0.015231	0.984769	49.3333	-0.240914	n.s.
group_37	6	Myco-2_000641	hypothetical protein	393	0.191688	13	0.0330789	14	5	0.933333	0.0148148	0.0149279	0.985072	5.86667	-0.265115	n.s.
group_604	6	Myco-2_000497	30S ribosomal protein S4	600	0.274722	19	0.0316667	21	5	0.933333	0.0148148	0.0148889	0.985111	8.93333	-0.179513	n.s.
group_424	6	Myco-2_000334	methionine adenosyltransferase	1122	0.309418	40	0.0356506	40	5	0.933333	0.0148148	0.0148544	0.985146	16.6667	-0.310127	n.s.
group_224	6	Myco-2_000598	DUF262 domain-containing protein	1728	0.216609	60	0.0347222	61	6	1	0.00925926	0.0148277	0.985172	25.5333	-0.284368	n.s.
group_748	6	Myco-2_000003	RNA-binding S4 domain-containing protein	207	0.195652	8	0.0386473	9	5	0.933333	0.0148148	0.0148148	0.985185	3.06667	-1.3221	n.s.
group_76	6	Myco-2_000676	preprotein translocase subunit SecA	2523	0.283796	87	0.0344828	87	6	1	0.00925926	0.0147884	0.985212	37.2667	-0.141543	n.s.
group_221	6	Myco-2_000146	glycerol kinase GlpK	1518	0.29809	57	0.0375494	58	5	0.933333	0.0148148	0.0147123	0.985288	22.3333	-0.775748	n.s.
group_296	6	Myco-2_000769	BMP family ABC transporter substrate-binding protein	1323	0.293903	47	0.0355253	47	5	0.933333	0.0148148	0.0146636	0.985336	19.4	-0.368124	n.s.
group_898	6	Myco-2_000701	ribonuclease HIII	696	0.230603	24	0.0344828	25	5	0.933333	0.0148148	0.0146552	0.985345	10.2	-0.430881	n.s.
group_45	6	Myco-2_000341	hypothetical protein	351	0.235043	11	0.031339	11	5	0.933333	0.0148148	0.0146249	0.985375	5.13333	0.396471	n.s.
group_875	5	MF632_000176	hypothetical protein	574	0.202083	12	0.0209059	12	5	1	0.016	0.0145833	0.985417	5.6	-0.200898	n.s.
group_843	4	Myco-2_000073	IS1634 family transposase	1665	0.244895	40	0.024024	41	4	1	0.03125	0.0143143	0.985686	23.8333	0.682474	n.s.
group_225	6	Myco-2_000154	phosphate acyltransferase PlsX	981	0.261978	33	0.0336391	33	5	0.933333	0.0148148	0.0142032	0.985797	13.9333	-0.228166	n.s.
group_278	6	MF329_000696	asparagine--tRNA ligase	1359	0.284646	43	0.0316409	44	6	1	0.00925926	0.014079	0.985921	19.1333	-0.045359	n.s.
group_70	6	Myco-2_000647	hypothetical protein	2499	0.212618	83	0.0332133	84	5	0.933333	0.0148148	0.0138989	0.986101	34.7333	-0.360433	n.s.
group_554	6	Myco-2_000504	hypothetical protein	1026	0.210039	34	0.0331384	35	5	0.933333	0.0148148	0.0137752	0.986225	14.1333	-0.495906	n.s.
group_39	6	Myco-2_000732	ribonuclease HII	597	0.235902	20	0.0335008	22	5	0.933333	0.0148148	0.0137353	0.986265	8.2	-0.933994	n.s.
group_88	6	Myco-2_000078	HAD family hydrolase	840	0.247619	29	0.0345238	30	5	0.933333	0.0148148	0.0137302	0.98627	11.5333	-0.774013	n.s.
group_3	6	Myco-2_000637	TatD family hydrolase	807	0.266832	27	0.0334572	27	6	1	0.00925926	0.0137133	0.986287	11.0667	-0.404891	n.s.
group_236	6	Myco-2_000065	leucyl aminopeptidase family protein	1371	0.296499	49	0.0357403	49	5	0.933333	0.0148148	0.0135667	0.986433	18.6	-0.85356	n.s.
group_891	6	MF047_000192	hypothetical protein	210	0.267311	7	0.0333333	7	4	0.866667	0.0166667	0.0135266	0.986473	2.8	-0.504391	n.s.
group_170	6	Myco-2_000322	hypothetical protein	2622	0.235495	28	0.0106789	29	5	0.933333	0.0148148	0.0135002	0.9865	11.8667	-0.415604	n.s.
group_73	6	Myco-2_000150	dihydroxyacetone kinase	387	0.257106	12	0.0310078	12	5	0.933333	0.0148148	0.0134367	0.986563	5.2	-0.064214	n.s.
group_885	6	Myco-2_000320	ABC transporter ATP-binding protein	1788	0.235925	51	0.0285235	54	5	0.933333	0.0148148	0.0133855	0.986614	23.9333	0.076959	n.s.
group_156	6	Myco-2_000734	hypothetical protein	741	0.227395	24	0.0323887	24	5	0.933333	0.0148148	0.0133153	0.986685	9.86667	-0.385596	n.s.
group_33	6	Myco-2_000603	glucosamine-6-phosphate deaminase	720	0.254398	22	0.0305556	23	5	0.933333	0.0148148	0.0132407	0.986759	9.53333	-0.336516	n.s.
group_6	6	Myco-2_000770	inorganic diphosphatase	549	0.271706	17	0.0309654	17	5	0.933333	0.0148148	0.0132362	0.986764	7.26667	-0.148786	n.s.
group_63	6	Myco-2_000007	alanine--tRNA ligase	2625	0.262032	85	0.032381	86	5	0.933333	0.0148148	0.0132317	0.986768	34.7333	-0.502229	n.s.
group_508	6	Myco-2_000594	energy-coupling factor transporter ATPase	912	0.263523	25	0.0274123	25	5	0.933333	0.0148148	0.0131579	0.986842	12	0.604745	n.s.
group_484	6	Myco-2_000232	6-phosphofructokinase	975	0.295214	30	0.0307692	30	5	0.933333	0.0148148	0.0131282	0.986872	12.8	-0.163296	n.s.
group_59	6	Myco-2_000433	methionine--tRNA ligase	1545	0.23657	45	0.0291262	47	5	0.933333	0.0148148	0.0131176	0.986882	20.2667	-0.09865	n.s.
group_30	6	Myco-2_000113	dihydrolipoyl dehydrogenase	1380	0.247343	42	0.0304348	42	5	0.933333	0.0148148	0.0130918	0.986908	18.0667	-0.113703	n.s.
group_18	6	MF632_000271	23S rRNA (guanosine(2251)-2'-O)-methyltransferase RlmB	705	0.23617	20	0.0283688	21	6	1	0.00925926	0.0129551	0.987045	9.13333	-0.043388	n.s.
group_189	6	Myco-2_000599	PTS transporter subunit EIIC	1668	0.293365	53	0.0317746	54	5	0.933333	0.0148148	0.0129097	0.98709	21.5333	-0.574088	n.s.
group_241	6	Myco-2_000700	lysine--tRNA ligase	1473	0.276194	45	0.0305499	45	5	0.933333	0.0148148	0.0128083	0.987192	18.8667	-0.27301	n.s.
group_57	6	Myco-2_000615	DNA polymerase III subunit gamma/tau	1827	0.225506	55	0.030104	55	5	0.933333	0.0148148	0.0127349	0.987265	23.2667	-0.218707	n.s.
group_93	6	Myco-2_000346	M42 family metallopeptidase	1092	0.29304	37	0.0338828	37	5	0.933333	0.0148148	0.0126374	0.987363	13.8	-0.944981	n.s.
group_787	6	Myco-2_000161	hypothetical protein	582	0.205326	16	0.0274914	16	5	0.933333	0.0148148	0.0126002	0.9874	7.33333	0.287748	n.s.
group_873	6	Myco-2_000187	signal peptidase II	645	0.234326	15	0.0232558	16	5	0.933333	0.0148148	0.0125388	0.987461	6.73333	-0.241794	n.s.
group_147	6	Myco-2_000055	DNA primase	1920	0.213021	55	0.0286458	57	5	0.933333	0.0148148	0.0125347	0.987465	24.0667	-0.230675	n.s.
group_349	6	Myco-2_000573	CNNM domain-containing protein	1233	0.240741	36	0.0291971	37	5	0.933333	0.0148148	0.0123817	0.987618	15.2667	-0.368544	n.s.
group_844	5	Myco-2_000073	IS1634 family transposase	1665	0.242763	44	0.0264264	45	5	1	0.016	0.0123123	0.987688	20.5	-0.383706	n.s.
group_51	6	Myco-2_000107	hypothetical protein	2940	0.280558	90	0.0306122	90	6	1	0.00925926	0.0123028	0.987697	36.1333	-0.537759	n.s.
group_77	6	Myco-2_000270	CDP-diacylglycerol--glycerol-3-phosphate 3-phosphatidyltransferase	672	0.206349	21	0.03125	22	5	0.933333	0.0148148	0.0123016	0.987698	8.26667	-0.890604	n.s.
group_21	6	Myco-2_000650	hypothetical protein	879	0.220137	24	0.0273038	25	5	0.933333	0.0148148	0.0122867	0.987713	10.8	-0.085672	n.s.
group_635	6	Myco-2_000635	PTS glucose transporter subunit IIA	516	0.226098	16	0.0310078	16	6	1	0.00925926	0.0122739	0.987726	6.33333	-0.594823	n.s.
group_4	6	MF632_000294	dephospho-CoA kinase	573	0.168769	16	0.0279232	16	5	0.933333	0.0148148	0.0122523	0.987748	6.8	-0.182956	n.s.
group_853	6	MF632_000274	DUF2188 domain-containing protein	231	0.2886	6	0.025974	6	5	0.933333	0.0148148	0.0121212	0.987879	2.8	0.375219	n.s.
group_14	6	Myco-2_000344	PolC-type DNA polymerase III	4413	0.247489	124	0.0280988	126	5	0.933333	0.0148148	0.0121006	0.987899	53.4	-0.209152	n.s.
group_348	6	Myco-2_000280	replication-associated recombination protein A	1227	0.253192	34	0.0277099	34	5	0.933333	0.0148148	0.0120619	0.987938	14.8	-0.038633	n.s.
group_837	4	MF047_000409	IS1634 family transposase	1665	0.24039	37	0.0222222	37	4	1	0.03125	0.012012	0.987988	20	-0.093431	n.s.
group_646	6	Myco-2_000706	NUDIX domain-containing protein	483	0.21187	13	0.0269151	13	5	0.933333	0.0148148	0.0120083	0.987992	5.8	0.114441	n.s.
group_423	6	Myco-2_000114	nicotinamide mononucleotide transporter family protein	1125	0.180148	32	0.0284444	33	5	0.933333	0.0148148	0.0119704	0.98803	13.4667	-0.433237	n.s.
group_842	4	MF047_000210	IS1634 family transposase	1665	0.241742	38	0.0228228	39	4	1	0.03125	0.0119119	0.988088	19.8333	-0.70223	n.s.
group_598	6	MF329_000649	dihydroxyacetone kinase subunit DhaL	612	0.250272	17	0.0277778	18	5	0.933333	0.0148148	0.0118736	0.988126	7.26667	-0.486407	n.s.
group_62	6	Myco-2_000148	dihydroxyacetone kinase subunit DhaK	984	0.289465	26	0.0264228	27	5	0.933333	0.0148148	0.0118564	0.988144	11.6667	-0.084461	n.s.
group_86	6	Myco-2_000781	AAA family ATPase	2391	0.217761	69	0.0288582	71	5	0.933333	0.0148148	0.0118221	0.988178	28.2667	-0.585764	n.s.
group_24	6	Myco-2_000199	ABC transporter ATP-binding protein	723	0.195021	20	0.0276625	20	5	0.933333	0.0148148	0.0118027	0.988197	8.53333	-0.161048	n.s.
group_862	6	Myco-2_000408	discoidin domain-containing protein	1284	0.248313	35	0.0272586	35	5	0.933333	0.0148148	0.0117342	0.988266	15.0667	-0.108631	n.s.
group_102	6	Myco-2_000607	hypothetical protein	1806	0.21687	53	0.0293466	53	5	0.933333	0.0148148	0.0117017	0.988298	21.1333	-0.574256	n.s.
group_320	6	Myco-2_000684	class I SAM-dependent methyltransferase	730	0.223404	12	0.0164384	12	5	0.933333	0.0148148	0.0116312	0.988369	5.46667	0.244462	n.s.
group_71	6	Myco-2_000649	DJ-1/PfpI family protein	585	0.217949	18	0.0307692	18	5	0.933333	0.0148148	0.0116239	0.988376	6.8	-0.854572	n.s.
group_118	6	Myco-2_000292	23S rRNA (uracil(1939)-C(5))-methyltransferase RlmD	1312	0.20485	38	0.0289634	39	5	0.933333	0.0148148	0.0116099	0.98839	15	-0.776596	n.s.
group_522	6	Myco-2_000632	bifunctional DNA-formamidopyrimidine glycosylase/DNA-(apurinic or apyrimidinic site) lyase	858	0.252525	24	0.027972	24	5	0.933333	0.0148148	0.0115773	0.988423	9.93333	-0.345697	n.s.
group_306	6	ATCC23391_RS01995	ribosome biogenesis GTPase Der	1311	0.262777	34	0.0259344	34	5	0.933333	0.0148148	0.0115434	0.988457	15.1333	0.103645	n.s.
group_2	6	Myco-2_000772	ABC transporter permease	7932	0.235754	229	0.0288704	232	6	1	0.00925926	0.0115145	0.988485	91.3333	-0.656732	n.s.
group_897	6	Myco-2_000130	hypothetical protein	897	0.263353	25	0.0278707	25	5	0.933333	0.0148148	0.011462	0.988538	9.8	-0.66102	n.s.
group_597	6	Myco-2_000018	uracil phosphoribosyltransferase	624	0.282318	17	0.0272436	18	5	0.933333	0.0148148	0.0114316	0.988568	7.13333	-0.591597	n.s.
group_618	6	Myco-2_000704	ribosome recycling factor	549	0.258652	15	0.0273224	15	5	0.933333	0.0148148	0.0114147	0.988585	6.26667	-0.283993	n.s.
group_452	6	Myco-2_000744	aminopeptidase P family protein	1059	0.28486	31	0.0292729	31	6	1	0.00925926	0.0113944	0.988606	12.0667	-0.705183	n.s.
group_22	6	Myco-2_000205	pantetheine-phosphate adenylyltransferase	411	0.235604	11	0.026764	11	6	1	0.00925926	0.0113544	0.988646	4.66667	-0.189377	n.s.
group_16	6	Myco-2_000479	iron-sulfur cluster assembly scaffold protein	417	0.239009	13	0.0311751	13	5	0.933333	0.0148148	0.0113509	0.988649	4.73333	-1.03101	n.s.
group_524	6	MF632_000646	DegV family protein	852	0.252347	22	0.0258216	23	5	0.933333	0.0148148	0.0113459	0.988654	9.66667	-0.253374	n.s.
group_72	6	Myco-2_000661	HNH endonuclease signature motif containing protein	1323	0.203578	36	0.0272109	39	5	0.933333	0.0148148	0.0113379	0.988662	15	-0.776596	n.s.
group_83	6	Myco-2_000060	RNA methyltransferase	741	0.238642	20	0.0269906	20	5	0.933333	0.0148148	0.0112461	0.988754	8.33333	-0.3037	n.s.
group_628	6	ATCC23391_RS00665	tRNA (cytidine(34)-2'-O)-methyltransferase	534	0.259363	15	0.0280899	15	5	0.933333	0.0148148	0.011236	0.988764	6	-0.534198	n.s.
group_574	6	ATCC23391_RS00780	purine-nucleoside phosphorylase	705	0.300709	18	0.0255319	18	5	0.933333	0.0148148	0.0111584	0.988842	7.86667	-0.013053	n.s.
group_869	6	Myco-2_000439	DNA polymerase I	879	0.241942	24	0.0273038	24	5	0.933333	0.0148148	0.011149	0.988851	9.8	-0.425495	n.s.
group_15	6	Myco-2_000481	nicotinate-nucleotide adenylyltransferase	1077	0.238626	27	0.0250696	28	6	1	0.00925926	0.0111421	0.988858	12	-0.135473	n.s.
group_757	4	MF047_000392	hypothetical protein	195	0.258974	4	0.0205128	4	3	0.833333	0.0494792	0.0111111	0.988889	2.16667	-0.06501	n.s.
group_130	6	Myco-2_000206	ribosome biogenesis GTP-binding protein YihA/YsxC	588	0.221372	16	0.0272109	16	5	0.933333	0.0148148	0.0109977	0.989002	6.46667	-0.477147	n.s.
group_289	6	Myco-2_000056	glycine--tRNA ligase	1341	0.274795	34	0.0253542	34	5	0.933333	0.0148148	0.0109371	0.989063	14.6667	-0.095545	n.s.
group_507	6	Myco-2_000471	hypothetical protein	915	0.208379	22	0.0240437	22	6	1	0.00925926	0.010929	0.989071	10	0.237537	n.s.
group_107	6	Myco-2_000536	hypothetical protein	2265	0.255924	60	0.0264901	60	5	0.933333	0.0148148	0.0109198	0.98908	24.7333	-0.377571	n.s.
group_704	6	MF219_000698	thioredoxin family protein	312	0.271902	9	0.0288462	9	6	1	0.00925926	0.0108974	0.989103	3.4	-0.818407	n.s.
group_494	6	Myco-2_000766	ABC transporter permease	951	0.291097	23	0.0241851	26	5	0.933333	0.0148148	0.0108658	0.989134	10.3333	-0.583581	n.s.
group_645	6	ATCC23391_RS00110	transcription elongation factor GreA	480	0.302083	13	0.0270833	13	5	0.933333	0.0148148	0.0108333	0.989167	5.2	-0.529876	n.s.
group_543	6	Myco-2_000172	HAD family hydrolase	816	0.247753	21	0.0257353	21	5	0.933333	0.0148148	0.0107843	0.989216	8.8	-0.270263	n.s.
group_143	6	MF047_000654	deoxynucleoside kinase	666	0.209459	19	0.0285285	19	5	0.933333	0.0148148	0.0107107	0.989289	7.13333	-0.889908	n.s.
group_886	6	Myco-2_000022	hypothetical protein	846	0.22892	20	0.0236407	22	5	0.933333	0.0148148	0.0106383	0.989362	9	-0.413314	n.s.
group_36	6	Myco-2_000195	hypothetical protein	672	0.179812	20	0.0297619	20	5	0.933333	0.0148148	0.0106151	0.989385	7.13333	-1.15961	n.s.
group_580	6	ATCC23391_RS02360	tRNA (guanosine(37)-N1)-methyltransferase TrmD	687	0.280446	15	0.0218341	15	5	0.933333	0.0148148	0.0105774	0.989423	7.26667	0.654279	n.s.
group_17	6	Myco-2_000491	DUF2179 domain-containing protein	1359	0.255503	33	0.0242826	34	5	0.933333	0.0148148	0.0105542	0.989446	13.2667	-0.693116	n.s.
group_812	6	Myco-2_000468	APC family permease	1365	0.233333	35	0.025641	36	5	0.933333	0.0148148	0.0105495	0.989451	14.4	-0.551603	n.s.
group_689	6	Myco-2_000510	50S ribosomal protein L18	348	0.306992	9	0.0258621	9	5	0.933333	0.0148148	0.0105364	0.989464	3.66667	-0.415454	n.s.
group_562	6	Myco-2_000342	phosphotransferase	744	0.206317	18	0.0241935	18	5	0.933333	0.0148148	0.0104839	0.989516	7.8	-0.065648	n.s.
group_673	6	ATCC23391_RS03590	rRNA maturation RNase YbeY	402	0.226368	10	0.0248756	10	5	0.933333	0.0148148	0.0104478	0.989552	4.2	-0.246247	n.s.
group_550	6	Myco-2_000579	NAD(+) synthase	792	0.25	22	0.0277778	22	6	1	0.00925926	0.0103535	0.989646	8.2	-0.933994	n.s.
group_85	6	Myco-2_000636	16S rRNA (adenine(1518)-N(6)/adenine(1519)-N(6))-dimethyltransferase RsmA	783	0.222436	20	0.0255428	20	6	1	0.00925926	0.0103419	0.989658	8.06667	-0.493903	n.s.
group_680	6	ATCC23391_RS00590	50S ribosomal protein L7/L12	369	0.3514	9	0.0243902	9	5	0.933333	0.0148148	0.0102981	0.989702	3.8	-0.213977	n.s.
group_89	5	ATCC23391_RS02700	DNA cytosine methyltransferase	1024	0.273825	9	0.00878906	9	5	1	0.016	0.0102908	0.989709	4.6	0.460602	n.s.
group_595	6	Myco-2_000705	LemA family protein	648	0.267747	16	0.0246914	16	5	0.933333	0.0148148	0.0102881	0.989712	6.66667	-0.300632	n.s.
group_450	6	Myco-2_000194	aquaporin	1065	0.272064	26	0.0244131	28	5	0.933333	0.0148148	0.0102857	0.989714	10.8	-0.754133	n.s.
group_440	6	MF632_000178	hypothetical protein	1089	0.213958	27	0.0247934	27	6	1	0.00925926	0.0102847	0.989715	11.2	-0.333685	n.s.
group_386	4	Myco-2_000669	hypothetical protein	412	0.223926	6	0.0145631	6	3	0.833333	0.0494792	0.0102249	0.989775	3.33333	0.179691	n.s.
group_658	6	Myco-2_000557	hypothetical protein	450	0.207778	10	0.0222222	10	5	0.933333	0.0148148	0.0102222	0.989778	4.6	0.302303	n.s.
group_485	6	Myco-2_000731	ribose-phosphate pyrophosphokinase	972	0.296125	24	0.0246914	24	5	0.933333	0.0148148	0.0102195	0.989781	9.93333	-0.345697	n.s.
group_260	6	MF329_000394	phosphopentomutase	1188	0.300365	25	0.0210438	26	5	0.933333	0.0148148	0.0102132	0.989787	12.1333	0.413494	n.s.
group_606	6	Myco-2_000686	50S ribosomal protein L11	594	0.351852	14	0.023569	14	5	0.933333	0.0148148	0.0102132	0.989787	6.06667	-0.064817	n.s.
group_135	6	Myco-2_000733	hypothetical protein	498	0.176051	13	0.0261044	13	5	0.933333	0.0148148	0.0102102	0.98979	4.53333	-1.24578	n.s.
group_163	6	Myco-2_000425	hypothetical protein	1815	0.224518	43	0.0236915	44	5	0.933333	0.0148148	0.0101745	0.989826	18.4667	-0.266503	n.s.
group_615	6	ATCC23391_RS01090	peptide deformylase	564	0.266549	14	0.0248227	14	5	0.933333	0.0148148	0.0101655	0.989835	5.73333	-0.398647	n.s.
group_92	6	Myco-2_000547	glycoside hydrolase family 65 protein	2382	0.284495	59	0.0247691	60	5	0.933333	0.0148148	0.0101595	0.98984	24.2	-0.50799	n.s.
group_240	6	Myco-2_000285	hypothetical protein	1242	0.21147	33	0.02657	33	6	1	0.00925926	0.0101461	0.989854	12.2667	-0.960563	n.s.
group_126	6	Myco-2_000753	DNA adenine methylase	855	0.227036	21	0.0245614	21	5	0.933333	0.0148148	0.0101083	0.989892	8.4	-0.542514	n.s.
group_471	6	MF632_000704	NAD(P)-binding domain-containing protein	1011	0.242829	24	0.0237389	24	5	0.933333	0.0148148	0.010089	0.989911	10.2	-0.1861	n.s.
group_144	6	Myco-2_000724	DNA topoisomerase IV subunit B	1944	0.28655	47	0.024177	47	5	0.933333	0.0148148	0.0100447	0.989955	19.4667	-0.347395	n.s.
group_131	6	Myco-2_000286	hypothetical protein	747	0.200415	8	0.0107095	8	5	0.933333	0.0148148	0.00996885	0.990031	3.2	-0.510928	n.s.
group_413	6	Myco-2_000071	hypothetical protein	1137	0.221782	26	0.0228672	27	5	0.933333	0.0148148	0.00996775	0.990032	11.3333	-0.262478	n.s.
group_13	6	Myco-2_000718	hypothetical protein	1626	0.22089	42	0.0258303	42	5	0.933333	0.0148148	0.0099631	0.990037	16.2	-0.76179	n.s.
group_591	6	MF632_000687	deoxyribose-phosphate aldolase	663	0.302162	15	0.0226244	15	5	0.933333	0.0148148	0.00995475	0.990045	6.6	0.028765	n.s.
group_96	6	Myco-2_000488	hypothetical protein	600	0.163333	14	0.0233333	14	5	0.933333	0.0148148	0.00988889	0.990111	5.93333	-0.198349	n.s.
group_35	6	Myco-2_000765	hypothetical protein	1068	0.211766	26	0.0243446	26	5	0.933333	0.0148148	0.00986267	0.990137	10.5333	-0.472795	n.s.
group_84	6	Myco-2_000634	Smr/MutS family protein	345	0.24058	9	0.026087	9	4	0.8	0.0296296	0.00985507	0.990145	3.4	-0.818407	n.s.
group_50	6	ATCC23391_RS00675	hypothetical protein	285	0.168421	6	0.0210526	6	4	0.866667	0.0166667	0.00982456	0.990175	2.8	0.375219	n.s.
group_104	6	Myco-2_000437	hypothetical protein	1677	0.20324	43	0.025641	43	5	0.933333	0.0148148	0.00981912	0.990181	16.4667	-0.802542	n.s.
group_12	6	MF329_000744	Holliday junction resolvase RecU	483	0.182195	10	0.0207039	11	5	0.933333	0.0148148	0.00979986	0.9902	4.73333	-0.105685	n.s.
group_679	6	Myco-2_000038	30S ribosomal protein S11	390	0.348718	9	0.0230769	9	5	0.933333	0.0148148	0.00974359	0.990256	3.8	-0.213977	n.s.
group_1	6	Myco-2_000223	GDSL-type esterase/lipase family protein	10032	0.213027	233	0.0232257	238	6	1	0.00925926	0.00970182	0.990298	97.0667	-0.44668	n.s.
group_593	6	Myco-2_000167	ribulose-phosphate 3-epimerase	660	0.289646	16	0.0242424	16	5	0.933333	0.0148148	0.00969697	0.990303	6.4	-0.535985	n.s.
group_315	6	Myco-2_000085	pyrimidine-nucleoside phosphorylase	1296	0.300411	31	0.0239198	32	5	0.933333	0.0148148	0.00967078	0.990329	12.5333	-0.670728	n.s.
group_565	6	Myco-2_000482	pseudouridine synthase	735	0.260998	17	0.0231293	18	5	0.933333	0.0148148	0.00961451	0.990385	7.06667	-0.644192	n.s.
group_888	6	Myco-2_000752	M13 family metallopeptidase	1908	0.250786	45	0.0235849	47	5	0.933333	0.0148148	0.00960867	0.990391	18.3333	-0.699783	n.s.
group_451	6	Myco-2_000747	potassium channel family protein	1062	0.221124	24	0.0225989	27	5	0.933333	0.0148148	0.00960452	0.990395	10.2	-0.867736	n.s.
group_32	6	Myco-2_000618	YwaF family protein	951	0.229933	23	0.0241851	23	5	0.933333	0.0148148	0.00960393	0.990396	9.13333	-0.585945	n.s.
group_172	6	Myco-2_000160	molecular chaperone DnaK	1800	0.298889	36	0.02	36	5	0.933333	0.0148148	0.00951852	0.990481	17.1333	0.551799	n.s.
group_867	6	Myco-2_000251	PTS sugar transporter subunit IIABC	360	0.226389	9	0.025	9	5	0.933333	0.0148148	0.00944444	0.990556	3.4	-0.818407	n.s.
group_47	6	Myco-2_000633	cysteine hydrolase	537	0.252328	13	0.0242086	13	6	1	0.00925926	0.00943513	0.990565	5.06667	-0.673058	n.s.
group_19	6	Myco-2_000417	fibronectin type III domain-containing protein	4392	0.231557	102	0.023224	103	5	0.933333	0.0148148	0.00942623	0.990574	41.4	-0.531627	n.s.
group_67	6	Myco-2_000611	hypothetical protein	873	0.196067	21	0.024055	21	5	0.933333	0.0148148	0.0093929	0.990607	8.2	-0.678639	n.s.
group_594	6	ATCC23391_RS01675	dTMP kinase	651	0.287809	15	0.0230415	16	5	0.933333	0.0148148	0.00936214	0.990638	6.06667	-0.830175	n.s.
group_643	6	ATCC23391_RS01530	helix-hairpin-helix domain-containing protein	492	0.238144	9	0.0182927	11	5	0.933333	0.0148148	0.00934959	0.99065	4.6	-0.27307	n.s.
group_91	6	MF632_000664	ATP-binding cassette domain-containing protein	2439	0.220499	57	0.0233702	60	5	0.933333	0.0148148	0.00934657	0.990653	22.6	-0.899245	n.s.
group_411	6	Myco-2_000584	tRNA 4-thiouridine(8) synthase ThiI	1143	0.247302	27	0.023622	29	6	1	0.00925926	0.00933217	0.990668	10.6667	-1.01355	n.s.
group_579	6	Myco-2_000648	PQ-loop domain-containing transporter	687	0.23508	16	0.0232897	16	5	0.933333	0.0148148	0.00931587	0.990684	6.4	-0.535985	n.s.
group_526	6	Myco-2_000165	HAD-IIB family hydrolase	855	0.237037	19	0.0222222	19	5	0.933333	0.0148148	0.00927875	0.990721	7.93333	-0.29056	n.s.
group_114	6	Myco-2_000442	UvrD-helicase domain-containing protein	2187	0.240817	46	0.0210334	47	5	0.933333	0.0148148	0.00920591	0.990794	20.1333	-0.140108	n.s.
group_586	6	Myco-2_000151	DNA repair protein RecO	669	0.223468	15	0.0224215	16	5	0.933333	0.0148148	0.00916791	0.990832	6.13333	-0.771337	n.s.
group_432	6	Myco-2_000454	redox-regulated ATPase YchF	1101	0.256888	25	0.0227066	26	6	1	0.00925926	0.0091432	0.990857	10.0667	-0.731296	n.s.
group_247	6	Myco-2_000054	RNA polymerase sigma factor	1443	0.271283	32	0.022176	33	5	0.933333	0.0148148	0.00913941	0.990861	13.1333	-0.579717	n.s.
group_128	6	Myco-2_000778	ATP-dependent zinc metalloprotease FtsH	2043	0.285528	46	0.0225159	47	6	1	0.00925926	0.00913689	0.990863	18.6667	-0.596139	n.s.
group_662	6	ATCC23391_RS01770	RpiB/LacA/LacB family sugar-phosphate isomerase	438	0.306317	10	0.0228311	10	4	0.866667	0.0166667	0.00913242	0.990868	4	-0.520522	n.s.
group_456	6	Myco-2_000104	signal recognition particle-docking protein FtsY	1044	0.247446	23	0.0220307	23	5	0.933333	0.0148148	0.00913155	0.990868	9.53333	-0.336516	n.s.
group_81	6	Myco-2_000556	hypothetical protein	2445	0.292979	53	0.0216769	54	5	0.933333	0.0148148	0.00910702	0.990893	22.2667	-0.375157	n.s.
group_101	6	Myco-2_000017	class I tRNA ligase family protein	2322	0.246555	51	0.0219638	54	5	0.933333	0.0148148	0.00907264	0.990927	21.0667	-0.700681	n.s.
group_498	6	Myco-2_000771	ABC transporter ATP-binding protein	942	0.259908	21	0.022293	21	5	0.933333	0.0148148	0.00905874	0.990941	8.53333	-0.451764	n.s.
group_893	6	Myco-2_000531	PfkB family carbohydrate kinase	918	0.232394	19	0.0206972	19	5	0.933333	0.0148148	0.00899844	0.991002	7.66667	-0.490342	n.s.
group_43	6	Myco-2_000385	hypothetical protein	804	0.202397	18	0.0223881	19	5	0.933333	0.0148148	0.00897603	0.991024	6.86667	-1.08969	n.s.
group_651	6	Myco-2_000079	hypothetical protein	468	0.202279	10	0.0213675	10	5	0.933333	0.0148148	0.00897436	0.991026	4.2	-0.246247	n.s.
group_872	6	ATCC23391_RS04105	hypothetical protein	123	0.204482	2	0.0162602	2	2	0.533333	0.0296296	0.00896359	0.991036	1.06667	1.03194	n.s.
group_544	6	Myco-2_000593	energy-coupling factor transporter ATPase	804	0.265133	17	0.0211443	17	6	1	0.00925926	0.00895522	0.991045	7.2	-0.204327	n.s.
group_557	6	ATCC23391_RS02865	F0F1 ATP synthase subunit A	768	0.264106	15	0.0195312	15	5	0.933333	0.0148148	0.00894097	0.991059	6.86667	0.27897	n.s.
group_106	6	Myco-2_000694	hypothetical protein	2283	0.265424	49	0.021463	51	5	0.933333	0.0148148	0.00893623	0.991064	20.1333	-0.632002	n.s.
group_786	6	Myco-2_000204	acetate/propionate family kinase	1188	0.268939	24	0.020202	24	5	0.933333	0.0148148	0.00892256	0.991077	10.6	0.053296	n.s.
group_209	6	Myco-2_000273	magnesium transporter	1548	0.274117	34	0.0219638	34	6	1	0.00925926	0.00891473	0.991085	13.8	-0.46547	n.s.
group_219	6	MF632_000714	hypothetical protein	1335	0.271882	27	0.0202247	28	5	0.933333	0.0148148	0.00890985	0.99109	11.3333	-0.479173	n.s.
group_678	6	ATCC23391_RS00765	hypothetical protein	390	0.196154	9	0.0230769	9	4	0.866667	0.0166667	0.00888889	0.991111	3.46667	-0.717669	n.s.
group_541	6	Myco-2_000746	deoxyribonuclease IV	828	0.26248	19	0.0229469	20	5	0.933333	0.0148148	0.00885668	0.991143	7.33333	-1.01696	n.s.
group_877	6	MF632_000494	16S rRNA (guanine(966)-N(2))-methyltransferase RsmD	543	0.225906	12	0.0220994	12	4	0.866667	0.0166667	0.00883978	0.99116	4.8	-0.527227	n.s.
group_99	6	Myco-2_000041	ATP-binding protein	1287	0.229232	28	0.021756	28	5	0.933333	0.0148148	0.00882658	0.991173	11.3333	-0.479173	n.s.
group_357	6	Myco-2_000490	class I tRNA ligase family protein	1221	0.20789	26	0.021294	26	5	0.933333	0.0148148	0.00879061	0.991209	10.7333	-0.362009	n.s.
group_54	6	Myco-2_000171	tRNA pseudouridine(55) synthase TruB	858	0.238928	20	0.02331	20	5	0.933333	0.0148148	0.00878011	0.99122	7.53333	-0.874308	n.s.
group_462	6	ATCC23391_RS00865	ABC transporter permease	1041	0.271214	21	0.0201729	21	5	0.933333	0.0148148	0.00877362	0.991226	9.13333	-0.043388	n.s.
group_617	6	MF632_000011	hypoxanthine phosphoribosyltransferase	555	0.25015	11	0.0198198	11	5	0.933333	0.0148148	0.00876877	0.991231	4.86667	0.0617	n.s.
group_208	6	Myco-2_000757	ABC transporter ATP-binding protein	1551	0.19525	34	0.0219213	34	5	0.933333	0.0148148	0.00876854	0.991231	13.6	-0.550837	n.s.
group_271	6	Myco-2_000379	ABC transporter ATP-binding protein	1377	0.269305	29	0.0210603	29	5	0.933333	0.0148148	0.00876301	0.991237	12.0667	-0.315946	n.s.
group_561	6	Myco-2_000034	type I methionyl aminopeptidase	747	0.299197	14	0.0187416	15	5	0.933333	0.0148148	0.0087461	0.991254	6.53333	-0.033787	n.s.
group_250	6	Myco-2_000049	pyruvate kinase	1434	0.29219	28	0.0195258	28	5	0.933333	0.0148148	0.00874012	0.99126	12.5333	0.139487	n.s.
group_850	4	MF047_000684	IS1634 family transposase	1641	0.225777	27	0.0164534	27	4	1	0.03125	0.00873451	0.991265	14.3333	-0.276006	n.s.
group_637	6	ATCC23391_RS00435	hypothetical protein	507	0.238659	9	0.0177515	9	5	0.933333	0.0148148	0.0086785	0.991321	4.4	0.692668	n.s.
group_78	6	Myco-2_000651	hypothetical protein	1185	0.235162	25	0.021097	25	5	0.933333	0.0148148	0.00866385	0.991336	10.2667	-0.392525	n.s.
group_105	6	Myco-2_000317	DUF2779 domain-containing protein	2295	0.201961	45	0.0196078	45	5	0.933333	0.0148148	0.0086565	0.991344	19.8667	0.051476	n.s.
group_465	6	Myco-2_000359	nicotinate phosphoribosyltransferase	1035	0.260547	21	0.0202899	21	5	0.933333	0.0148148	0.00863124	0.991369	8.93333	-0.179513	n.s.
group_871	6	Myco-2_000461	hypothetical protein	612	0.230937	13	0.0212418	15	5	0.933333	0.0148148	0.00860566	0.991394	5.26667	-1.22226	n.s.
group_455	6	Myco-2_000640	hypothetical protein	1050	0.196508	21	0.02	21	5	0.933333	0.0148148	0.00857143	0.991429	9	-0.134138	n.s.
group_23	6	Myco-2_000202	DNA-directed RNA polymerase subunit beta'	4407	0.286363	84	0.0190606	85	5	0.933333	0.0148148	0.00856214	0.991438	37.7333	0.087899	n.s.
group_503	6	Myco-2_000027	hypothetical protein	930	0.219176	20	0.0215054	20	6	1	0.00925926	0.00853047	0.99147	7.93333	-0.589004	n.s.
group_345	6	Myco-2_000450	hypothetical protein	1236	0.179612	27	0.0218447	27	6	1	0.00925926	0.00852211	0.991478	10.5333	-0.689719	n.s.
group_164	6	Myco-2_000236	type I DNA topoisomerase	1815	0.270156	40	0.0220386	40	6	1	0.00925926	0.00852158	0.991478	15.4667	-0.74714	n.s.
group_116	6	Myco-2_000210	hypothetical protein	2184	0.217567	44	0.0201465	45	5	0.933333	0.0148148	0.00851648	0.991484	18.6	-0.359539	n.s.
group_470	6	Myco-2_000619	tryptophan--tRNA ligase	1014	0.270546	23	0.0226824	23	5	0.933333	0.0148148	0.00848126	0.991519	8.6	-0.918517	n.s.
group_472	6	Myco-2_000039	DNA-directed RNA polymerase subunit alpha	1008	0.291005	20	0.0198413	20	5	0.933333	0.0148148	0.00846561	0.991534	8.53333	-0.161048	n.s.
group_138	6	Myco-2_000421	excinuclease ABC subunit UvrB	1989	0.265795	42	0.0211161	43	5	0.933333	0.0148148	0.00844646	0.991554	16.8	-0.68945	n.s.
group_480	6	Myco-2_000026	hypothetical protein	987	0.236744	20	0.0202634	20	5	0.933333	0.0148148	0.00844309	0.991557	8.33333	-0.3037	n.s.
group_205	6	MF047_000104	hypothetical protein	684	0.317113	8	0.0116959	8	5	0.933333	0.0148148	0.00843471	0.991565	3.46667	-0.062228	n.s.
group_335	6	Myco-2_000211	hypothetical protein	1242	0.218196	26	0.020934	27	5	0.933333	0.0148148	0.00842727	0.991573	10.4667	-0.725322	n.s.
group_261	6	Myco-2_000545	leucine-rich repeat protein	2082	0.277836	40	0.0192123	40	5	0.933333	0.0148148	0.00838155	0.991618	15.9333	-0.577191	n.s.
group_738	6	ATCC23391_RS00470	preprotein translocase subunit SecG	231	0.226551	5	0.021645	5	5	0.933333	0.0148148	0.00836941	0.991631	1.93333	-0.655432	n.s.
group_537	6	Myco-2_000173	hypothetical protein	837	0.208881	18	0.0215054	19	5	0.933333	0.0148148	0.0083632	0.991637	7	-0.989799	n.s.
group_690	6	MF047_000691	50S ribosomal protein L20	351	0.295347	8	0.022792	8	5	0.933333	0.0148148	0.00835708	0.991643	2.93333	-0.959628	n.s.
group_512	6	Myco-2_000478	aminotransferase class V-fold PLP-dependent enzyme	1158	0.243091	24	0.0207254	25	5	0.933333	0.0148148	0.00834773	0.991652	9.66667	-0.737733	n.s.
group_745	6	ATCC23391_RS02105	hypothetical protein	216	0.206018	4	0.0185185	5	5	0.933333	0.0148148	0.00833333	0.991667	1.8	-0.996206	n.s.
group_567	6	Myco-2_000145	glycerophosphodiester phosphodiesterase family protein	729	0.221765	15	0.0205761	15	5	0.933333	0.0148148	0.0083219	0.991678	6.06667	-0.471647	n.s.
group_34	6	ATCC23391_RS01500	peptide-methionine (S)-S-oxide reductase MsrA	498	0.256359	10	0.0200803	10	5	0.933333	0.0148148	0.00829987	0.9917	4.13333	-0.337672	n.s.
group_79	6	Myco-2_000653	glycerol-3-phosphate 1-O-acyltransferase PlsY	741	0.23905	15	0.0202429	15	5	0.933333	0.0148148	0.00829876	0.991701	6	-0.534198	n.s.
group_585	6	Myco-2_000662	sugar-phosphate nucleotidyltransferase	669	0.23991	14	0.0209268	14	5	0.933333	0.0148148	0.00827105	0.991729	5.53333	-0.598944	n.s.
group_517	6	Myco-2_000340	GTPase Era	879	0.260144	18	0.0204778	18	5	0.933333	0.0148148	0.00826697	0.991733	7.26667	-0.486407	n.s.
group_612	6	Myco-2_000306	SMC-Scp complex subunit ScpB	582	0.287514	12	0.0206186	12	5	0.933333	0.0148148	0.00824742	0.991753	4.8	-0.527227	n.s.
group_203	6	Myco-2_000390	F0F1 ATP synthase subunit alpha	1578	0.308935	33	0.0209125	33	5	0.933333	0.0148148	0.00823828	0.991762	13	-0.638308	n.s.
group_68	6	Myco-2_000247	TrkH family potassium uptake protein	1782	0.269653	32	0.0179574	32	6	1	0.00925926	0.00820638	0.991794	13.4667	-0.248108	n.s.
group_151	6	Myco-2_000255	ABC transporter ATP-binding protein	1935	0.232989	40	0.0206718	40	5	0.933333	0.0148148	0.00819983	0.9918	15.8667	-0.601469	n.s.
group_682	6	ATCC23391_RS03240	30S ribosomal protein S13	366	0.321038	6	0.0163934	6	5	0.933333	0.0148148	0.00819672	0.991803	3	0.810855	n.s.
group_277	6	Myco-2_000064	leucyl aminopeptidase family protein	1359	0.26208	29	0.0213392	30	5	0.933333	0.0148148	0.0081923	0.991808	11.1333	-0.966871	n.s.
group_501	6	Myco-2_000449	nucleotidyltransferase	936	0.238426	20	0.0213675	21	5	0.933333	0.0148148	0.00819088	0.991809	7.66667	-1.04164	n.s.
group_699	6	ATCC23391_RS02145	helix-turn-helix transcriptional regulator	318	0.208595	6	0.0188679	6	5	0.933333	0.0148148	0.0081761	0.991824	2.6	-0.060417	n.s.
group_599	6	Myco-2_000377	tRNA (guanosine(46)-N7)-methyltransferase TrmB	612	0.214325	13	0.0212418	14	5	0.933333	0.0148148	0.00816993	0.99183	5	-1.13307	n.s.
group_491	6	Myco-2_000423	bifunctional oligoribonuclease/PAP phosphatase NrnA	966	0.297964	20	0.0207039	20	6	1	0.00925926	0.00814355	0.991856	7.86667	-0.636555	n.s.
group_710	6	Myco-2_000152	hypothetical protein	303	0.246425	6	0.019802	7	5	0.933333	0.0148148	0.00814081	0.991859	2.46667	-1.13719	n.s.
group_573	6	Myco-2_000024	ABC transporter ATP-binding protein	705	0.250591	14	0.0198582	14	5	0.933333	0.0148148	0.00813239	0.991868	5.73333	-0.398647	n.s.
group_119	6	Myco-2_000382	hypothetical protein	2097	0.206247	44	0.0209824	44	5	0.933333	0.0148148	0.00810682	0.991893	17	-0.75302	n.s.
group_887	6	Myco-2_000424	hypothetical protein	1194	0.200865	25	0.020938	25	6	1	0.00925926	0.00809604	0.991904	9.66667	-0.737733	n.s.
group_614	6	ATCC23391_RS00055	aminoacyl-tRNA hydrolase	561	0.25104	11	0.0196078	11	5	0.933333	0.0148148	0.00808081	0.991919	4.53333	-0.356763	n.s.
group_695	6	Myco-2_000528	thioredoxin family protein	339	0.273353	7	0.020649	7	5	0.933333	0.0148148	0.00806293	0.991937	2.73333	-0.63095	n.s.
group_235	6	Myco-2_000025	hypothetical protein	1485	0.2211	29	0.0195286	29	5	0.933333	0.0148148	0.00803591	0.991964	11.9333	-0.382385	n.s.
group_582	6	Myco-2_000660	16S rRNA (uracil(1498)-N(3))-methyltransferase	678	0.23648	14	0.020649	14	5	0.933333	0.0148148	0.0079646	0.992035	5.4	-0.732476	n.s.
group_199	6	Myco-2_000767	ABC transporter permease	1608	0.251969	33	0.0205224	35	5	0.933333	0.0148148	0.0079602	0.99204	12.8	-1.04916	n.s.
group_468	6	Myco-2_000444	glycosyltransferase family 2 protein	1023	0.210818	19	0.0185728	21	5	0.933333	0.0148148	0.00795047	0.99205	8.13333	-0.724014	n.s.
group_41	6	Myco-2_000452	ComEC/Rec2 family competence protein	1005	0.179461	21	0.0208955	21	5	0.933333	0.0148148	0.00794613	0.992054	7.86667	-0.905515	n.s.
group_879	6	Myco-2_000309	amidase family protein	1326	0.256536	23	0.0173454	24	5	0.933333	0.0148148	0.00794369	0.992056	10.5333	0.013397	n.s.
group_395	4	Myco-2_000671	hypothetical protein	498	0.247355	3	0.0060241	3	2	0.5	0.0703125	0.00793651	0.992063	1.5	-0.754451	n.s.
group_882	6	Myco-2_000458	peptide chain release factor N(5)-glutamine methyltransferase	714	0.215219	15	0.0210084	15	5	0.933333	0.0148148	0.00793651	0.992063	5.66667	-0.846956	n.s.
group_505	6	Myco-2_000602	amidohydrolase family protein	1113	0.255405	22	0.0197664	22	6	1	0.00925926	0.00792793	0.992072	8.8	-0.543484	n.s.
group_876	6	Myco-2_000188	YitT family protein	1332	0.227853	23	0.0172673	24	5	0.933333	0.0148148	0.00790791	0.992092	10.5333	0.013397	n.s.
group_469	6	Myco-2_000290	hypothetical protein	2403	0.228811	48	0.019975	51	5	0.933333	0.0148148	0.00790678	0.992093	19	-0.957219	n.s.
group_477	6	MF047_000201	type I glyceraldehyde-3-phosphate dehydrogenase	996	0.322791	20	0.0200803	20	5	0.933333	0.0148148	0.00789826	0.992102	7.86667	-0.636555	n.s.
group_489	6	Myco-2_000227	HPr(Ser) kinase/phosphatase	972	0.289095	21	0.0216049	21	5	0.933333	0.0148148	0.00788752	0.992112	7.66667	-1.04164	n.s.
group_600	6	MF632_000615	guanylate kinase	609	0.2474	12	0.0197044	12	5	0.933333	0.0148148	0.00788177	0.992118	4.8	-0.527227	n.s.
group_129	6	Myco-2_000068	membrane protein insertase YidC	2049	0.264601	39	0.0190337	39	5	0.933333	0.0148148	0.00787376	0.992126	16.1333	-0.35351	n.s.
group_58	6	MF329_000184	ROK family protein	909	0.253025	18	0.019802	18	6	1	0.00925926	0.00784745	0.992153	7.13333	-0.591597	n.s.
group_892	6	Myco-2_000529	hypothetical protein	1026	0.164717	21	0.0204678	22	6	1	0.00925926	0.00779727	0.992203	8	-1.06416	n.s.
group_154	6	Myco-2_000023	ABC transporter permease	1878	0.229145	36	0.0191693	37	5	0.933333	0.0148148	0.00777423	0.992226	14.6	-0.630561	n.s.
group_69	6	Myco-2_000587	DNA topoisomerase IV subunit A	2565	0.236842	54	0.0210526	54	6	1	0.00925926	0.00777128	0.992229	19.9333	-1.00812	n.s.
group_121	6	ATCC23391_RS01955	elongation factor G	2091	0.338833	38	0.0181731	38	5	0.933333	0.0148148	0.00774749	0.992253	16.2	-0.169377	n.s.
group_528	6	Myco-2_000472	methionyl-tRNA formyltransferase	852	0.249804	16	0.0187793	17	6	1	0.00925926	0.00774648	0.992254	6.6	-0.7042	n.s.
group_476	6	Myco-2_000158	heat-inducible transcriptional repressor HrcA	996	0.251841	20	0.0200803	20	5	0.933333	0.0148148	0.00769746	0.992303	7.66667	-0.779207	n.s.
group_66	6	Myco-2_000483	DNA gyrase subunit A	2595	0.285292	48	0.0184971	50	6	1	0.00925926	0.00768144	0.992319	19.9333	-0.574799	n.s.
group_185	6	Myco-2_000225	phosphoenolpyruvate--protein phosphotransferase	1704	0.276995	32	0.0187793	33	5	0.933333	0.0148148	0.00766823	0.992332	13.0667	-0.609013	n.s.
group_624	6	Myco-2_000588	NAD(P)H-dependent oxidoreductase	540	0.259259	9	0.0166667	10	5	0.933333	0.0148148	0.00765432	0.992346	4.13333	-0.337672	n.s.
group_881	6	Myco-2_000546	beta-phosphoglucomutase	672	0.241567	13	0.0193452	13	5	0.933333	0.0148148	0.00763889	0.992361	5.13333	-0.601467	n.s.
group_55	6	Myco-2_000525	50S ribosomal protein L4	780	0.291285	15	0.0192308	15	5	0.933333	0.0148148	0.0075817	0.992418	5.8	-0.721853	n.s.
group_490	6	MF329_000025	recombinase RecA	972	0.310014	18	0.0185185	18	5	0.933333	0.0148148	0.00754458	0.992455	7.33333	-0.433812	n.s.
group_685	6	MF329_000037	50S ribosomal protein L17	363	0.308999	6	0.0165289	6	5	0.933333	0.0148148	0.00752984	0.99247	2.73333	0.230007	n.s.
group_439	6	Myco-2_000245	M42 family metallopeptidase	1089	0.292623	21	0.0192837	21	5	0.933333	0.0148148	0.00752984	0.99247	8.2	-0.678639	n.s.
group_670	6	ATCC23391_RS00685	YigZ family protein	408	0.252043	6	0.0147059	7	4	0.866667	0.0166667	0.00751634	0.992484	3.06667	0.001848	n.s.
group_26	6	MF329_000556	30S ribosomal protein S18	258	0.266796	4	0.0155039	4	3	0.733333	0.0240741	0.00749354	0.992506	1.93333	0.561682	n.s.
group_592	6	Myco-2_000693	DUF402 domain-containing protein	660	0.202273	13	0.019697	13	5	0.933333	0.0148148	0.00747475	0.992525	4.93333	-0.816239	n.s.
group_464	6	Myco-2_000577	ZIP family metal transporter	1035	0.242512	20	0.0193237	20	6	1	0.00925926	0.00747182	0.992528	7.73333	-0.731656	n.s.
group_692	6	Myco-2_000272	hypothetical protein	348	0.238027	6	0.0172414	6	5	0.933333	0.0148148	0.00747126	0.992529	2.6	-0.060417	n.s.
group_265	6	Myco-2_000388	F0F1 ATP synthase subunit beta	1392	0.331178	25	0.0179598	25	5	0.933333	0.0148148	0.00747126	0.992529	10.4	-0.315812	n.s.
group_197	6	MF047_000111	ATP-binding cassette domain-containing protein	1620	0.285597	31	0.0191358	32	5	0.933333	0.0148148	0.00740741	0.992593	12	-0.912225	n.s.
group_883	6	Myco-2_000300	thermonuclease family protein	606	0.199678	8	0.0132013	8	4	0.866667	0.0166667	0.00740741	0.992593	3.06667	-0.735278	n.s.
group_159	6	Myco-2_000768	ABC transporter ATP-binding protein	1836	0.274782	36	0.0196078	37	5	0.933333	0.0148148	0.00740741	0.992593	13.6	-1.02359	n.s.
group_75	6	Myco-2_000692	DNA starvation/stationary phase protection protein	417	0.21303	8	0.0191847	8	5	0.933333	0.0148148	0.00735412	0.992646	3.06667	-0.735278	n.s.
group_488	6	Myco-2_000311	YihY/virulence factor BrkB family protein	1125	0.20563	20	0.0177778	20	5	0.933333	0.0148148	0.00734815	0.992652	8.26667	-0.35125	n.s.
group_546	5	Myco-2_000295	SsrA-binding protein	438	0.232877	7	0.0159817	7	4	0.9	0.02592	0.00730594	0.992694	3.2	-0.33192	n.s.
group_609	6	MF047_000181	recombination protein RecR	591	0.222504	11	0.0186125	11	5	0.933333	0.0148148	0.0072194	0.992781	4.26667	-0.691533	n.s.
group_27	6	Myco-2_000201	DNA-directed RNA polymerase subunit beta	3648	0.304825	60	0.0164474	62	5	0.933333	0.0148148	0.00721857	0.992781	26.3333	-0.194129	n.s.
group_342	6	Myco-2_000480	DNA polymerase IV	1239	0.221146	21	0.0169492	22	5	0.933333	0.0148148	0.00721012	0.99279	8.93333	-0.456704	n.s.
group_177	6	Myco-2_000254	ABC transporter ATP-binding protein	1767	0.238068	32	0.0181098	32	5	0.933333	0.0148148	0.00716846	0.992832	12.6667	-0.610354	n.s.
group_518	6	Myco-2_000779	tRNA lysidine(34) synthetase TilS	876	0.199772	17	0.0194064	17	5	0.933333	0.0148148	0.00715373	0.992846	6.26667	-0.981907	n.s.
group_165	6	Myco-2_000751	translation elongation factor 4	1809	0.29473	31	0.0171365	31	5	0.933333	0.0148148	0.00714944	0.992851	12.9333	-0.300436	n.s.
group_74	6	Myco-2_000445	hypothetical protein	2541	0.196445	44	0.017316	46	5	0.933333	0.0148148	0.0071363	0.992864	18.1333	-0.639145	n.s.
group_176	6	Myco-2_000058	GIY-YIG nuclease family protein	1758	0.2	30	0.0170648	31	5	0.933333	0.0148148	0.00710351	0.992896	12.4667	-0.518376	n.s.
group_137	6	MF047_000310	antibiotic biosynthesis monooxygenase	285	0.171986	6	0.0210526	6	5	0.933333	0.0148148	0.0070922	0.992908	2	-1.36732	n.s.
group_575	6	Myco-2_000282	uracil-DNA glycosylase	705	0.234515	12	0.0170213	12	6	1	0.00925926	0.0070922	0.992908	5	-0.295721	n.s.
group_481	6	Myco-2_000422	bifunctional oligoribonuclease/PAP phosphatase NrnA	981	0.281685	19	0.019368	20	5	0.933333	0.0148148	0.00706762	0.992932	6.93333	-1.30227	n.s.
group_531	6	Myco-2_000259	hypothetical protein	849	0.240283	14	0.01649	14	5	0.933333	0.0148148	0.00706714	0.992933	6	-0.131583	n.s.
group_145	6	Myco-2_000299	DNA topoisomerase subunit B	1953	0.285373	34	0.0174091	35	5	0.933333	0.0148148	0.00706605	0.992934	13.8	-0.634218	n.s.
group_117	6	Myco-2_000283	phenylalanine--tRNA ligase subunit beta	2163	0.228849	38	0.0175682	39	6	1	0.00925926	0.0070581	0.992942	15.2667	-0.677046	n.s.
group_884	6	ATCC23391_RS00875	ABC transporter ATP-binding protein	1323	0.262283	23	0.0173847	23	5	0.933333	0.0148148	0.00705467	0.992945	9.33333	-0.461231	n.s.
group_120	6	Myco-2_000021	RluA family pseudouridine synthase	945	0.27687	15	0.015873	16	5	0.933333	0.0148148	0.0070443	0.992956	6.46667	-0.477147	n.s.
group_523	6	Myco-2_000159	nucleotide exchange factor GrpE	852	0.226917	15	0.0176056	15	5	0.933333	0.0148148	0.00704225	0.992958	6	-0.534198	n.s.
group_169	4	MF047_000093	IS256 family transposase	1212	0.255051	13	0.0107261	13	3	0.833333	0.0494792	0.0070401	0.99296	7.66667	0.821451	n.s.
group_828	4	MF047_000093	IS256 family transposase	1213	0.252066	15	0.012366	15	3	0.833333	0.0494792	0.00702479	0.992975	8.5	0.395403	n.s.
group_200	6	Myco-2_000540	hypothetical protein	1608	0.209163	25	0.0155473	25	5	0.933333	0.0148148	0.00700663	0.992993	11.2667	0.182824	n.s.
group_483	6	Myco-2_000169	serine/threonine-protein kinase	981	0.189093	17	0.0173293	17	5	0.933333	0.0148148	0.00699966	0.993	6.86667	-0.482034	n.s.
group_97	6	Myco-2_000485	phospholipase D-like domain-containing protein	1509	0.229962	22	0.0145792	22	5	0.933333	0.0148148	0.00699126	0.993009	9.33333	-0.196364	n.s.
group_534	6	MF632_000457	RluA family pseudouridine synthase	840	0.220635	12	0.0142857	12	5	0.933333	0.0148148	0.00698413	0.993016	5.86667	0.707476	n.s.
group_87	6	Myco-2_000623	phosphoketolase family protein	2391	0.319601	45	0.0188206	45	6	1	0.00925926	0.00697058	0.993029	16.6667	-0.986878	n.s.
group_896	6	Myco-2_000208	trigger factor	1317	0.240066	25	0.0189825	25	5	0.933333	0.0148148	0.00693495	0.993065	9.13333	-1.04459	n.s.
group_171	6	Myco-2_000353	ECF transporter S component	1236	0.205097	22	0.0177994	22	5	0.933333	0.0148148	0.00690399	0.993096	8.53333	-0.717044	n.s.
group_276	6	Myco-2_000710	phosphopyruvate hydratase	1362	0.321586	23	0.0168869	23	5	0.933333	0.0148148	0.00690162	0.993098	9.4	-0.419659	n.s.
group_538	6	Myco-2_000544	HAD family hydrolase	834	0.266787	12	0.0143885	13	5	0.933333	0.0148148	0.0068745	0.993125	5.73333	0.04285	n.s.
group_463	6	MF329_000600	NAD(P)-dependent oxidoreductase	1038	0.277778	19	0.0183044	19	5	0.933333	0.0148148	0.00687219	0.993128	7.13333	-0.889908	n.s.
group_183	6	Myco-2_000242	KH domain-containing protein	1719	0.246655	31	0.0180337	31	5	0.933333	0.0148148	0.00686446	0.993136	11.8	-0.82972	n.s.
group_576	6	ATCC23391_RS02025	ribonuclease III	702	0.279915	12	0.017094	12	5	0.933333	0.0148148	0.00683761	0.993162	4.8	-0.527227	n.s.
group_568	6	Myco-2_000578	YebC/PmpR family DNA-binding transcriptional regulator	723	0.299447	14	0.0193638	14	6	1	0.00925926	0.00682342	0.993177	4.93333	-1.19984	n.s.
group_141	6	Myco-2_000576	DHH family phosphoesterase	1965	0.241221	33	0.0167939	33	6	1	0.00925926	0.00675148	0.993249	13.2667	-0.521125	n.s.
group_539	6	Myco-2_000231	bifunctional 5,10-methylenetetrahydrofolate dehydrogenase/5,10-methenyltetrahydrofolate cyclohydrolase	831	0.283193	15	0.0180505	15	5	0.933333	0.0148148	0.00673887	0.993261	5.6	-0.909507	n.s.
group_655	6	Myco-2_000484	MscL family protein	456	0.220029	8	0.0175439	8	5	0.933333	0.0148148	0.00672515	0.993275	3.06667	-0.735278	n.s.
group_513	6	MF047_000055	Cof-type HAD-IIB family hydrolase	903	0.287191	15	0.0166113	16	5	0.933333	0.0148148	0.00671835	0.993282	6.06667	-0.830175	n.s.
group_634	6	Myco-2_000203	dUTP diphosphatase	519	0.22093	8	0.0154143	8	4	0.866667	0.0166667	0.00671835	0.993282	3.46667	-0.062228	n.s.
group_29	6	Myco-2_000197	hypothetical protein	2214	0.168022	42	0.0189702	42	5	0.933333	0.0148148	0.00671484	0.993285	14.8667	-1.22471	n.s.
group_566	6	Myco-2_000720	triose-phosphate isomerase	735	0.263719	12	0.0163265	13	5	0.933333	0.0148148	0.00671202	0.993288	4.93333	-0.816239	n.s.
group_61	6	Myco-2_000016	endopeptidase La	2712	0.279376	44	0.0162242	46	5	0.933333	0.0148148	0.00671091	0.993289	18.2	-0.617974	n.s.
group_8	6	Myco-2_000207	hypothetical protein	876	0.196727	15	0.0171233	15	5	0.933333	0.0148148	0.00669711	0.993303	5.86667	-0.659301	n.s.
group_466	6	Myco-2_000082	Cof-type HAD-IIB family hydrolase	1026	0.209389	18	0.0175439	19	5	0.933333	0.0148148	0.00669266	0.993307	6.86667	-1.08969	n.s.
group_318	6	MF329_000450	hypothetical protein	396	0.216667	7	0.0176768	7	4	0.8	0.0296296	0.00666667	0.993333	2.33333	-1.39031	n.s.
group_444	4	ATCC23391_RS03710	hypothetical protein	1077	0.174095	13	0.0120706	13	3	0.833333	0.0494792	0.00665429	0.993346	7.16667	0.108086	n.s.
group_94	6	Myco-2_000352	glucose PTS transporter subunit IIA	2397	0.312543	39	0.0162703	39	5	0.933333	0.0148148	0.0066472	0.993353	15.9333	-0.428172	n.s.
group_560	6	MF047_000633	hypothetical protein	753	0.186144	12	0.0159363	12	5	0.933333	0.0148148	0.00664011	0.99336	5	-0.295721	n.s.
group_453	6	Myco-2_000217	ABC transporter permease	1056	0.258207	18	0.0170455	18	5	0.933333	0.0148148	0.00662879	0.993371	7	-0.696787	n.s.
group_142	5	Myco-2_000505	S8 family serine peptidase	1977	0.238037	29	0.0146687	30	4	0.9	0.02592	0.0066262	0.993374	13.1	-0.67499	n.s.
group_196	6	Myco-2_000153	DAK2 domain-containing protein	1623	0.270692	27	0.0166359	27	5	0.933333	0.0148148	0.00661327	0.993387	10.7333	-0.582908	n.s.
group_571	6	Myco-2_000610	16S rRNA (cytidine(1402)-2'-O)-methyltransferase	717	0.244537	11	0.0153417	11	5	0.933333	0.0148148	0.00660158	0.993398	4.73333	-0.105685	n.s.
group_389	6	MF329_000595	hypothetical protein	1173	0.238278	18	0.0153453	18	5	0.933333	0.0148148	0.00659278	0.993407	7.73333	-0.118243	n.s.
group_636	6	ATCC23391_RS02470	adenine phosphoribosyltransferase	507	0.299803	8	0.0157791	8	6	1	0.00925926	0.00657462	0.993425	3.33333	-0.286578	n.s.
group_790	6	Myco-2_000015	APC family permease	1455	0.24937	22	0.0151203	22	5	0.933333	0.0148148	0.00655212	0.993448	9.53333	-0.066194	n.s.
group_148	6	Myco-2_000319	ABC transporter ATP-binding protein	1929	0.240971	31	0.0160705	32	5	0.933333	0.0148148	0.00653188	0.993468	12.6	-0.640541	n.s.
group_46	6	Myco-2_000339	cytidine deaminase	396	0.292308	7	0.0176768	7	5	0.933333	0.0148148	0.00649573	0.993504	2.53333	-1.01063	n.s.
group_282	6	Myco-2_000638	tRNA uridine-5-carboxymethylaminomethyl(34) synthesis GTPase MnmE	1356	0.249262	22	0.0162242	22	5	0.933333	0.0148148	0.00648968	0.99351	8.8	-0.543484	n.s.
group_482	6	Myco-2_000228	prolipoprotein diacylglyceryl transferase	981	0.270812	16	0.0163099	16	5	0.933333	0.0148148	0.006456	0.993544	6.33333	-0.594823	n.s.
group_49	6	Myco-2_000131	hypothetical protein	1593	0.151915	25	0.0156937	25	5	0.933333	0.0148148	0.00644486	0.993555	10.2667	-0.392525	n.s.
group_795	6	MF047_000029	preprotein translocase subunit SecY	1413	0.274829	22	0.0155697	23	5	0.933333	0.0148148	0.00641661	0.993583	9.06667	-0.627517	n.s.
group_644	6	Myco-2_000258	dihydrofolate reductase	489	0.174847	7	0.0143149	7	4	0.866667	0.0166667	0.00640763	0.993592	3.13333	0.128407	n.s.
group_607	6	ATCC23391_RS01560	Holliday junction branch migration protein RuvA	594	0.244108	10	0.016835	10	5	0.933333	0.0148148	0.00639731	0.993603	3.8	-0.794798	n.s.
group_889	6	MF329_000549	YneF family protein	240	0.264583	4	0.0166667	4	5	0.933333	0.0148148	0.00638889	0.993611	1.53333	-0.676127	n.s.
group_333	6	Myco-2_000717	hypothetical protein	1254	0.194245	20	0.015949	20	5	0.933333	0.0148148	0.00634159	0.993658	7.93333	-0.589004	n.s.
group_663	6	Myco-2_000008	Holliday junction resolvase RuvX	435	0.248276	7	0.016092	7	4	0.866667	0.0166667	0.00628352	0.993716	2.73333	-0.63095	n.s.
group_246	6	Myco-2_000721	proline--tRNA ligase	1443	0.279048	24	0.016632	24	5	0.933333	0.0148148	0.00628321	0.993717	9.06667	-0.864388	n.s.
group_64	6	Myco-2_000186	isoleucine--tRNA ligase	2676	0.240595	37	0.0138266	40	5	0.933333	0.0148148	0.00627803	0.993722	16.8	-0.26157	n.s.
group_564	6	MF632_000593	DNA processing protein	738	0.207769	10	0.0135501	10	5	0.933333	0.0148148	0.00623306	0.993767	4.6	0.302303	n.s.
group_53	6	Myco-2_000226	excinuclease ABC subunit UvrA	2848	0.280924	45	0.0158006	45	5	0.933333	0.0148148	0.00621409	0.993786	17.6667	-0.662393	n.s.
group_52	6	Myco-2_000156	AAA family ATPase	2943	0.271775	44	0.0149507	46	5	0.933333	0.0148148	0.00620682	0.993793	18.2667	-0.596803	n.s.
group_38	6	Myco-2_000554	ABC transporter permease subunit	3063	0.246382	49	0.0159974	50	5	0.933333	0.0148148	0.00620307	0.993797	19	-0.847889	n.s.
group_232	6	Myco-2_000574	AAA family ATPase	1488	0.263329	24	0.016129	24	5	0.933333	0.0148148	0.0061828	0.993817	9.2	-0.784589	n.s.
group_460	6	Myco-2_000428	sugar ABC transporter permease	1038	0.277296	16	0.0154143	16	6	1	0.00925926	0.0061657	0.993834	6.4	-0.535985	n.s.
group_486	6	Myco-2_000748	LacI family DNA-binding transcriptional regulator	975	0.255214	15	0.0153846	16	4	0.866667	0.0166667	0.00615385	0.993846	6	-0.889013	n.s.
group_616	6	Myco-2_000355	elongation factor P	564	0.270095	9	0.0159574	9	5	0.933333	0.0148148	0.00614657	0.993853	3.46667	-0.717669	n.s.
group_331	6	Myco-2_000474	hypothetical protein	1260	0.185714	22	0.0174603	22	5	0.933333	0.0148148	0.00613757	0.993862	7.73333	-1.23772	n.s.
group_40	6	Myco-2_000360	glucose-6-phosphate isomerase	1296	0.265046	19	0.0146605	20	5	0.933333	0.0148148	0.0061214	0.993879	7.93333	-0.589004	n.s.
group_549	4	ATCC23391_RS01655	hypothetical protein	792	0.249053	8	0.010101	8	3	0.833333	0.0494792	0.00610269	0.993897	4.83333	1.06443	n.s.
group_122	6	Myco-2_000429	ATP-binding cassette domain-containing protein	2088	0.25439	31	0.0148467	33	6	1	0.00925926	0.00609834	0.993902	12.7333	-0.755492	n.s.
group_601	6	Myco-2_000467	transcription termination/antitermination protein NusG	606	0.271727	9	0.0148515	9	5	0.933333	0.0148148	0.00605061	0.993949	3.66667	-0.415454	n.s.
group_784	6	ATCC23391_RS03245	50S ribosomal protein L36	111	0.303303	2	0.018018	2	3	0.6	0.0462963	0.00600601	0.993994	0.666667	-1.13197	n.s.
group_495	6	Myco-2_000281	phenylalanine--tRNA ligase subunit alpha	951	0.264108	14	0.0147213	14	5	0.933333	0.0148148	0.00595864	0.994041	5.66667	-0.465413	n.s.
group_801	6	MF329_000575	ABC transporter ATP-binding protein	1380	0.270048	22	0.015942	22	5	0.933333	0.0148148	0.00589372	0.994106	8.13333	-0.977384	n.s.
group_868	6	Myco-2_000441	hypothetical protein	1590	0.175627	23	0.0144654	23	5	0.933333	0.0148148	0.00586918	0.994131	8.73333	-0.835374	n.s.
group_530	6	MF329_000625	ribosome small subunit-dependent GTPase A	852	0.226526	12	0.0140845	14	5	0.933333	0.0148148	0.0057903	0.99421	4.93333	-1.19984	n.s.
group_527	6	Myco-2_000062	ribosome biogenesis GTPase YlqF	852	0.243936	13	0.0152582	13	5	0.933333	0.0148148	0.0057903	0.99421	4.93333	-0.816239	n.s.
group_774	6	MF047_000771	50S ribosomal protein L33	150	0.278889	2	0.0133333	2	3	0.6	0.0462963	0.00577778	0.994222	0.866667	-0.050017	n.s.
group_267	6	MF047_000260	F0F1 ATP synthase subunit beta	1380	0.282488	21	0.0152174	21	5	0.933333	0.0148148	0.00565217	0.994348	7.8	-0.95089	n.s.
group_42	6	Myco-2_000216	ABC transporter substrate-binding protein	3015	0.250249	41	0.0135987	42	5	0.933333	0.0148148	0.00561636	0.994384	16.9333	-0.507184	n.s.
group_894	6	Myco-2_000261	PTS glucose transporter subunit IIA	843	0.239818	13	0.0154211	13	5	0.933333	0.0148148	0.00561487	0.994385	4.73333	-1.03101	n.s.
group_707	6	ATCC23391_RS02770	hypothetical protein	309	0.171521	4	0.012945	4	4	0.866667	0.0166667	0.00560949	0.994391	1.73333	-0.057222	n.s.
group_192	6	Myco-2_000262	arginine--tRNA ligase	1641	0.225168	22	0.0134065	23	5	0.933333	0.0148148	0.00560634	0.994394	9.2	-0.544374	n.s.
group_153	6	Myco-2_000224	ribonuclease J	1881	0.276537	26	0.0138224	28	5	0.933333	0.0148148	0.00556442	0.994436	10.4667	-0.925983	n.s.
group_725	6	ATCC23391_RS00520	hypothetical protein	276	0.245773	4	0.0144928	4	4	0.866667	0.0166667	0.00555556	0.994444	1.53333	-0.676127	n.s.
group_48	6	Myco-2_000440	DNA polymerase III subunit alpha	2946	0.23597	42	0.0142566	42	5	0.933333	0.0148148	0.00554424	0.994456	16.3333	-0.715498	n.s.
group_60	6	Myco-2_000462	cation-translocating P-type ATPase	2721	0.258217	38	0.0139655	40	5	0.933333	0.0148148	0.00549424	0.994506	14.9333	-0.941368	n.s.
group_327	6	Myco-2_000284	serine hydroxymethyltransferase	1281	0.281161	18	0.0140515	19	5	0.933333	0.0148148	0.00546448	0.994536	7	-0.989799	n.s.
group_112	6	Myco-2_000435	ribonuclease R	2205	0.238624	28	0.0126984	28	5	0.933333	0.0148148	0.00544218	0.994558	12	-0.135473	n.s.
group_520	6	MF329_000529	class II fructose-1,6-bisphosphate aldolase	870	0.318391	13	0.0149425	13	5	0.933333	0.0148148	0.00544061	0.994559	4.73333	-1.03101	n.s.
group_479	6	MF632_000293	hypothetical protein	987	0.228808	14	0.0141844	14	5	0.933333	0.0148148	0.00540358	0.994596	5.33333	-0.799242	n.s.
group_890	6	MF047_000550	ribosome assembly cofactor RimP	432	0.191744	7	0.0162037	7	3	0.6	0.0462963	0.00540123	0.994599	2.33333	-1.39031	n.s.
group_132	6	Myco-2_000549	alpha-amylase family glycosyl hydrolase	2031	0.246244	26	0.0128016	27	5	0.933333	0.0148148	0.00534918	0.994651	10.8	-0.547305	n.s.
group_194	6	Myco-2_000548	alpha-amylase family glycosyl hydrolase	1635	0.265647	22	0.0134557	22	5	0.933333	0.0148148	0.00534149	0.994659	8.73333	-0.586874	n.s.
group_82	6	MF329_000517	hypothetical protein	225	0.195556	3	0.0133333	3	3	0.733333	0.0240741	0.00533333	0.994667	1.2	-0.447361	n.s.
group_687	6	Myco-2_000473	RNA-binding protein	351	0.216524	5	0.014245	5	5	0.933333	0.0148148	0.00531814	0.994682	1.86667	-0.825819	n.s.
group_502	6	MF047_000562	FAD-dependent oxidoreductase	933	0.272597	13	0.0139335	13	5	0.933333	0.0148148	0.0052876	0.994712	4.93333	-0.816239	n.s.
group_711	6	MF329_000485	glutamyl-tRNA amidotransferase	303	0.204621	3	0.00990099	3	5	0.933333	0.0148148	0.00528053	0.994719	1.6	1.12414	n.s.
group_475	6	ATCC23391_RS01285	ECF transporter S component	1002	0.236693	11	0.010978	11	5	0.933333	0.0148148	0.00525615	0.994744	5.26667	0.563856	n.s.
group_404	6	Myco-2_000240	acid phosphatase	1155	0.273737	15	0.012987	15	5	0.933333	0.0148148	0.00525253	0.994747	6.06667	-0.471647	n.s.
group_866	6	Myco-2_000200	hypothetical protein	1638	0.19232	13	0.00793651	13	5	0.933333	0.0148148	0.00522876	0.994771	5.33333	-0.386695	n.s.
group_603	6	Myco-2_000088	translation initiation factor IF-3	600	0.284722	7	0.0116667	7	4	0.866667	0.0166667	0.00522222	0.994778	3.13333	0.128407	n.s.
group_619	6	Myco-2_000391	ATP synthase F1 subunit delta	549	0.213722	8	0.0145719	8	5	0.933333	0.0148148	0.00522162	0.994778	2.86667	-1.0718	n.s.
group_215	6	MF047_000259	ATP F0F1 synthase subunit alpha	1521	0.274271	22	0.0144642	22	5	0.933333	0.0148148	0.00521587	0.994784	7.93333	-1.10755	n.s.
group_334	6	ATCC23391_RS00420	ABC transporter ATP-binding protein	1242	0.275899	15	0.0120773	15	5	0.933333	0.0148148	0.00520666	0.994793	6.46667	-0.096338	n.s.
group_570	6	MF329_000055	UMP kinase	720	0.294907	10	0.0138889	10	5	0.933333	0.0148148	0.00518519	0.994815	3.73333	-0.886223	n.s.
group_161	6	Myco-2_000376	tRNA uridine-5-carboxymethylaminomethyl(34) synthesis enzyme MnmG	1827	0.275862	22	0.0120416	24	5	0.933333	0.0148148	0.00518154	0.994818	9.46667	-0.624992	n.s.
group_103	6	Myco-2_000190	50S ribosomal protein L21	297	0.304153	4	0.013468	4	5	0.933333	0.0148148	0.00516274	0.994837	1.53333	-0.676127	n.s.
group_577	6	ATCC23391_RS01935	50S ribosomal protein L1	693	0.300385	8	0.011544	8	5	0.933333	0.0148148	0.00509861	0.994901	3.53333	0.049946	n.s.
group_551	6	Myco-2_000434	tRNA1(Val) (adenine(37)-N6)-methyltransferase	789	0.214195	10	0.0126743	10	5	0.933333	0.0148148	0.00498521	0.995015	3.93333	-0.611948	n.s.
group_533	6	MF047_000416	ABC transporter permease	843	0.244958	10	0.0118624	10	5	0.933333	0.0148148	0.00498221	0.995018	4.2	-0.246247	n.s.
group_654	6	ATCC23391_RS02395	50S ribosomal protein L9	456	0.251462	6	0.0131579	6	4	0.8	0.0296296	0.00497076	0.995029	2.26667	-0.786476	n.s.
group_572	6	Myco-2_000550	GntR family transcriptional regulator	717	0.249883	10	0.013947	10	5	0.933333	0.0148148	0.00496953	0.99503	3.53333	-1.1605	n.s.
group_211	6	Myco-2_000316	DUF2130 domain-containing protein	1647	0.199978	19	0.0115361	19	5	0.933333	0.0148148	0.00495795	0.995042	7.46667	-0.640179	n.s.
group_328	6	ATCC23391_RS03045	serine--tRNA ligase	1269	0.26228	14	0.0110323	14	5	0.933333	0.0148148	0.00488574	0.995114	6.2	0.068715	n.s.
group_681	6	MF632_000551	30S ribosomal protein S6	372	0.24328	4	0.0107527	4	4	0.866667	0.0166667	0.00483871	0.995161	1.8	0.149079	n.s.
group_578	6	ATCC23391_RS02170	TrkA family potassium uptake protein	693	0.284783	8	0.011544	8	5	0.933333	0.0148148	0.00483092	0.995169	3.33333	-0.286578	n.s.
group_44	4	ATCC23391_RS01110	hypothetical protein	693	0.205628	6	0.00865801	6	3	0.833333	0.0494792	0.00481	0.99519	3.33333	0.179691	n.s.
group_727	6	ATCC23391_RS01690	30S ribosomal protein S20	264	0.3125	3	0.0113636	3	4	0.8	0.0296296	0.00479798	0.995202	1.26667	-0.185445	n.s.
group_536	6	MF047_000408	30S ribosomal protein S2	837	0.280765	10	0.0119474	10	5	0.933333	0.0148148	0.00469932	0.995301	3.93333	-0.611948	n.s.
group_661	6	ATCC23391_RS00210	50S ribosomal protein L15	441	0.300453	5	0.0113379	5	4	0.866667	0.0166667	0.00468632	0.995314	2.06667	-0.314657	n.s.
group_717	6	Myco-2_000614	YbaB/EbfC family nucleoid-associated protein	288	0.259259	4	0.0138889	4	4	0.8	0.0296296	0.00462963	0.99537	1.33333	-1.29503	n.s.
group_660	6	Myco-2_000354	hypothetical protein	447	0.202461	5	0.0111857	5	4	0.866667	0.0166667	0.00462342	0.995377	2.06667	-0.314657	n.s.
group_493	6	Myco-2_000446	Holliday junction branch migration DNA helicase RuvB	954	0.239343	12	0.0125786	12	5	0.933333	0.0148148	0.00461216	0.995388	4.4	-0.990241	n.s.
group_665	6	Myco-2_000659	50S ribosomal protein L13	435	0.32682	6	0.0137931	6	4	0.8	0.0296296	0.0045977	0.995402	2	-1.36732	n.s.
group_669	6	ATCC23391_RS01965	30S ribosomal protein S12	411	0.355231	5	0.0121655	5	4	0.866667	0.0166667	0.00454177	0.995458	1.86667	-0.825819	n.s.
group_25	6	MF047_000355	hypothetical protein	459	0.198284	5	0.0108932	5	3	0.6	0.0462963	0.00451671	0.995483	1.66667	-1.33698	n.s.
group_167	6	Myco-2_000244	translation initiation factor IF-2	1803	0.288131	19	0.010538	21	6	1	0.00925926	0.004511	0.995489	8.13333	-0.724014	n.s.
group_726	6	ATCC23391_RS00255	30S ribosomal protein S17	267	0.290886	3	0.011236	3	4	0.866667	0.0166667	0.00449438	0.995506	1.2	-0.447361	n.s.
group_190	6	Myco-2_000530	ribonuclease J	1665	0.264765	20	0.012012	20	5	0.933333	0.0148148	0.00448448	0.995516	7.46667	-0.921859	n.s.
group_701	6	ATCC23391_RS02860	ATP synthase F0 subunit C	315	0.348677	3	0.00952381	3	4	0.866667	0.0166667	0.00444444	0.995556	1.4	0.338389	n.s.
group_773	6	ATCC23391_RS03785	50S ribosomal protein L33	150	0.235556	2	0.0133333	2	2	0.333333	0.0462963	0.00444444	0.995556	0.666667	-1.13197	n.s.
group_622	6	MF329_000708	DUF4231 domain-containing protein	540	0.214815	6	0.0111111	6	5	0.933333	0.0148148	0.00444444	0.995556	2.4	-0.496052	n.s.
group_555	6	Myco-2_000581	hypothetical protein	771	0.217683	9	0.0116732	9	6	1	0.00925926	0.00440986	0.99559	3.4	-0.818407	n.s.
group_858	4	Myco-2_000503	transposase	1677	0.223465	14	0.00834824	14	4	1	0.03125	0.00437289	0.995627	7.33333	-0.402535	n.s.
group_632	6	ATCC23391_RS01220	hypothetical protein	528	0.174242	5	0.0094697	5	4	0.866667	0.0166667	0.00429293	0.995707	2.26667	0.196505	n.s.
group_499	6	MF329_000355	hypothetical protein	942	0.194975	9	0.00955414	10	5	0.933333	0.0148148	0.00424628	0.995754	4	-0.520522	n.s.
group_700	6	ATCC23391_RS02775	hypothetical protein	321	0.183801	4	0.0124611	4	2	0.333333	0.0462963	0.00415369	0.995846	1.33333	-1.29503	n.s.
group_388	6	Myco-2_000257	YitT family protein	1176	0.22449	14	0.0119048	14	5	0.933333	0.0148148	0.00413832	0.995862	4.86667	-1.2666	n.s.
group_80	6	Myco-2_000230	valine--tRNA ligase	2487	0.24541	26	0.0104544	26	5	0.933333	0.0148148	0.00412813	0.995872	10.2667	-0.62051	n.s.
group_510	6	Myco-2_000250	16S rRNA (cytosine(1402)-N(4))-methyltransferase RsmH	906	0.261957	10	0.0110375	10	6	1	0.00925926	0.00412068	0.995879	3.73333	-0.886223	n.s.
group_735	6	Myco-2_000189	hypothetical protein	243	0.237311	3	0.0123457	3	3	0.6	0.0462963	0.00411523	0.995885	1	-1.23311	n.s.
group_650	6	ATCC23391_RS01960	30S ribosomal protein S7	471	0.309625	5	0.0106157	5	5	0.933333	0.0148148	0.00410474	0.995895	1.93333	-0.655432	n.s.
group_497	6	MF329_000441	hypothetical protein	948	0.235935	8	0.00843882	8	5	0.933333	0.0148148	0.00407876	0.995921	3.86667	0.610821	n.s.
group_552	6	MF329_000420	ABC transporter permease subunit	789	0.259189	9	0.0114068	9	5	0.933333	0.0148148	0.00405577	0.995944	3.2	-1.12062	n.s.
group_590	6	ATCC23391_RS00215	30S ribosomal protein S5	660	0.311111	6	0.00909091	6	5	0.933333	0.0148148	0.0040404	0.99596	2.66667	0.084795	n.s.
group_895	6	Myco-2_000754	DpnII family type II restriction endonuclease	897	0.220238	2	0.00222965	2	2	0.333333	0.0462963	0.00396825	0.996032	0.666667	-1.13197	n.s.
group_743	6	ATCC23391_RS01875	preprotein translocase subunit SecE	219	0.190259	2	0.00913242	2	3	0.733333	0.0240741	0.00395738	0.996043	0.866667	-0.050017	n.s.
group_772	6	ATCC23391_RS03875	hypothetical protein	153	0.251634	1	0.00653595	1	2	0.6	0.0166667	0.00392157	0.996078	0.6	1.4451	n.s.
group_731	6	ATCC23391_RS03280	hypothetical protein	264	0.246843	3	0.0113636	3	4	0.8	0.0296296	0.00378788	0.996212	1	-1.23311	n.s.
group_559	6	Myco-2_000304	lysophospholipid acyltransferase family protein	765	0.223529	8	0.0104575	8	5	0.933333	0.0148148	0.00374728	0.996253	2.86667	-1.0718	n.s.
group_28	6	ATCC23391_RS00720	50S ribosomal protein L34	144	0.342593	1	0.00694444	1	2	0.533333	0.0296296	0.0037037	0.996296	0.533333	0.850568	n.s.
group_649	6	MF047_000269	50S ribosomal protein L23	471	0.260439	4	0.00849257	4	5	0.933333	0.0148148	0.00368011	0.99632	1.73333	-0.057222	n.s.
group_652	6	ATCC23391_RS01825	transcription antitermination factor NusB	465	0.241219	5	0.0107527	5	4	0.8	0.0296296	0.00358423	0.996416	1.66667	-1.33698	n.s.
group_659	6	ATCC23391_RS01025	hypothetical protein	450	0.218519	4	0.00888889	4	5	0.933333	0.0148148	0.00355556	0.996444	1.6	-0.469825	n.s.
group_587	6	Myco-2_000009	hypothetical protein	666	0.210961	7	0.0105105	7	4	0.8	0.0296296	0.0035035	0.996496	2.33333	-1.39031	n.s.
group_492	6	ATCC23391_RS00425	sugar ABC transporter permease	960	0.2875	8	0.00833333	8	4	0.866667	0.0166667	0.00340278	0.996597	3.26667	-0.398753	n.s.
group_605	6	MF047_000516	hypothetical protein	597	0.214964	6	0.0100503	6	4	0.8	0.0296296	0.00335008	0.99665	2	-1.36732	n.s.
group_596	6	MF329_000533	hypothetical protein	645	0.250646	5	0.00775194	5	5	0.933333	0.0148148	0.00330749	0.996693	2.13333	-0.14427	n.s.
group_684	6	Myco-2_000516	50S ribosomal protein L14	363	0.342516	3	0.00826446	3	4	0.866667	0.0166667	0.00330579	0.996694	1.2	-0.447361	n.s.
group_728	6	ATCC23391_RS03005	30S ribosomal protein S15	264	0.277147	2	0.00757576	2	3	0.733333	0.0240741	0.00328283	0.996717	0.866667	-0.050017	n.s.
group_514	6	Myco-2_000538	F0F1 ATP synthase subunit gamma	897	0.204013	7	0.00780379	8	5	0.933333	0.0148148	0.00327016	0.99673	2.93333	-0.959628	n.s.
group_443	6	ATCC23391_RS01505	peptide chain release factor 1	1080	0.280093	9	0.00833333	9	5	0.933333	0.0148148	0.00320988	0.99679	3.46667	-0.717669	n.s.
group_525	6	Myco-2_000389	ATP synthase F1 subunit gamma	852	0.243153	7	0.00821596	7	5	0.933333	0.0148148	0.00320814	0.996792	2.73333	-0.63095	n.s.
group_584	6	ATCC23391_RS00415	hypothetical protein	672	0.199653	5	0.00744048	5	5	0.933333	0.0148148	0.0031746	0.996825	2.13333	-0.14427	n.s.
group_755	6	MF329_000275	50S ribosomal protein L29	192	0.252604	1	0.00520833	1	2	0.6	0.0166667	0.003125	0.996875	0.6	1.4451	n.s.
group_547	6	Myco-2_000526	50S ribosomal protein L3	792	0.317971	6	0.00757576	6	5	0.933333	0.0148148	0.00311448	0.996886	2.46667	-0.350841	n.s.
group_744	6	ATCC23391_RS03250	translation initiation factor IF-1	216	0.305556	2	0.00925926	2	2	0.333333	0.0462963	0.00308642	0.996914	0.666667	-1.13197	n.s.
group_542	6	Myco-2_000029	TIGR00282 family metallophosphoesterase	822	0.278183	7	0.00851582	7	5	0.933333	0.0148148	0.00308191	0.996918	2.53333	-1.01063	n.s.
group_668	6	ATCC23391_RS02165	division/cell wall cluster transcriptional repressor MraZ	420	0.264682	3	0.00714286	3	4	0.866667	0.0166667	0.00301587	0.996984	1.26667	-0.185445	n.s.
group_640	6	MF047_000385	50S ribosomal protein L10	495	0.302357	3	0.00606061	3	3	0.733333	0.0240741	0.00296296	0.997037	1.46667	0.600306	n.s.
group_712	6	ATCC23391_RS02195	YlxR family protein	300	0.215	2	0.00666667	2	3	0.733333	0.0240741	0.00288889	0.997111	0.866667	-0.050017	n.s.
group_627	6	ATCC23391_RS03725	single-stranded DNA-binding protein	537	0.264122	4	0.00744879	4	4	0.866667	0.0166667	0.00285537	0.997145	1.53333	-0.676127	n.s.
group_758	6	ATCC23391_RS03000	50S ribosomal protein L28	189	0.294533	1	0.00529101	1	2	0.533333	0.0296296	0.00282187	0.997178	0.533333	0.850568	n.s.
group_705	6	ATCC23391_RS03525	4'-phosphopantetheinyl transferase superfamily protein	312	0.196047	2	0.00641026	2	3	0.733333	0.0240741	0.00277778	0.997222	0.866667	-0.050017	n.s.
group_583	6	Myco-2_000520	30S ribosomal protein S3	675	0.302963	5	0.00740741	5	5	0.933333	0.0148148	0.00276543	0.997235	1.86667	-0.825819	n.s.
group_626	6	ATCC23391_RS01460	DNA integrity scanning protein DisA nucleotide-binding domain protein	537	0.247362	3	0.00558659	3	5	0.933333	0.0148148	0.00273122	0.997269	1.46667	0.600306	n.s.
group_558	6	ATCC23391_RS03515	segregation/condensation protein A	765	0.229194	4	0.00522876	4	5	0.933333	0.0148148	0.00261438	0.997386	2	0.767983	n.s.
group_31	4	Myco-2_000333	hypothetical protein	315	0.24349	1	0.0031746	1	2	0.5	0.0703125	0.00260417	0.997396	0.5	-0.612372	n.s.
group_608	6	ATCC23391_RS00575	FMN-dependent NADH-azoreductase	591	0.236323	4	0.00676819	4	5	0.933333	0.0148148	0.00259447	0.997406	1.53333	-0.676127	n.s.
group_730	6	Myco-2_000221	HPr family phosphocarrier protein	261	0.293742	2	0.00766284	2	3	0.6	0.0462963	0.00255428	0.997446	0.666667	-1.13197	n.s.
group_693	6	ATCC23391_RS00275	50S ribosomal protein L22	342	0.290936	2	0.00584795	2	3	0.733333	0.0240741	0.00253411	0.997466	0.866667	-0.050017	n.s.
group_691	6	Myco-2_000564	50S ribosomal protein L19	348	0.302203	2	0.00574713	2	3	0.733333	0.0240741	0.00249042	0.99751	0.866667	-0.050017	n.s.
group_623	6	ATCC23391_RS02855	F0F1 ATP synthase subunit B	540	0.237037	4	0.00740741	4	4	0.8	0.0296296	0.00246914	0.997531	1.33333	-1.29503	n.s.
group_720	6	ATCC23391_RS02245	HU family DNA-binding protein	279	0.273596	2	0.00716846	2	3	0.6	0.0462963	0.00238949	0.997611	0.666667	-1.13197	n.s.
group_532	6	Myco-2_000523	50S ribosomal protein L2	846	0.337865	6	0.0070922	6	4	0.8	0.0296296	0.00236407	0.997636	2	-1.36732	n.s.
group_709	6	ATCC23391_RS00305	30S ribosomal protein S10	303	0.29703	2	0.00660066	2	3	0.6	0.0462963	0.00220022	0.9978	0.666667	-1.13197	n.s.
group_676	6	ATCC23391_RS00230	30S ribosomal protein S8	396	0.286616	2	0.00505051	2	3	0.733333	0.0240741	0.00218855	0.997811	0.866667	-0.050017	n.s.
group_625	4	MF047_000521	hypothetical protein	537	0.203445	2	0.00372439	2	3	0.833333	0.0494792	0.00217256	0.997827	1.16667	0.59158	n.s.
group_734	6	ATCC23391_RS01310	50S ribosomal protein L27	255	0.324183	1	0.00392157	1	2	0.533333	0.0296296	0.0020915	0.997908	0.533333	0.850568	n.s.
group_620	6	ATCC23391_RS00240	50S ribosomal protein L5	546	0.304335	2	0.003663	2	3	0.733333	0.0240741	0.0020757	0.997924	1.13333	1.39259	n.s.
group_638	6	ATCC23391_RS00360	DUF2714 domain-containing protein	501	0.236194	3	0.00598802	3	4	0.8	0.0296296	0.00199601	0.998004	1	-1.23311	n.s.
group_657	6	ATCC23391_RS00350	hypothetical protein	453	0.177704	2	0.00441501	2	3	0.733333	0.0240741	0.00191317	0.998087	0.866667	-0.050017	n.s.
group_760	6	ATCC23391_RS00235	type Z 30S ribosomal protein S14	186	0.348566	1	0.00537634	1	2	0.333333	0.0462963	0.00179211	0.998208	0.333333	-0.933021	n.s.
group_332	4	ATCC23391_RS01650	DNA cytosine methyltransferase	1254	0.259171	3	0.00239234	3	3	0.833333	0.0494792	0.00132908	0.998671	1.66667	0.167656	n.s.
group_672	6	ATCC23391_RS03840	hypothetical protein	405	0.186831	1	0.00246914	1	2	0.533333	0.0296296	0.00131687	0.998683	0.533333	0.850568	n.s.
group_621	6	Myco-2_000511	50S ribosomal protein L6	537	0.306642	2	0.00372439	2	3	0.6	0.0462963	0.00124146	0.998759	0.666667	-1.13197	n.s.
group_694	6	MF047_000711	ribonuclease P protein component	339	0.179449	1	0.00294985	1	2	0.333333	0.0462963	0.000983284	0.999017	0.333333	-0.933021	n.s.
group_341	4	MF047_000518	DNA (cytosine-5-)-methyltransferase	1242	0.256642	2	0.00161031	2	3	0.833333	0.0494792	0.000939345	0.999061	1.16667	0.59158	n.s.
group_666	6	ATCC23391_RS00265	50S ribosomal protein L16	426	0.338419	1	0.00234742	1	2	0.333333	0.0462963	0.000782473	0.999218	0.333333	-0.933021	n.s.

## Sheet: Supplementary Table 05 - CARD
Genome	qseqid	qtitle	qstart	qend	qlen	sseqid	stitle	sstart	send	slen	LengthRatio	nident	pident	evalue	bitScore	corrected_bitscore	positive	ppos
MF047	lcl|MF047_prot_MF047_000015_15	lcl|MF047_prot_MF047_000015_15 [locus_tag=MF047_000015] [protein=class I tRNA ligase family protein] [protein_id=MF047_000015] [location=complement(16603..18924)] [gbkey=CDS]	3	664	773	gb|CAA53189.1|ARO:3000521|Saur_mupA_MUP	gb|CAA53189.1|ARO:3000521|Saur_mupA_MUP [Staphylococcus aureus]	4	709	1024	0.688477	168	22.6	2.38e-26	112	95.7	292	39.2
MF047	lcl|MF047_prot_MF047_000021_21	lcl|MF047_prot_MF047_000021_21 [locus_tag=MF047_000021] [protein=ABC transporter ATP-binding protein] [protein_id=MF047_000021] [location=29593..30300] [gbkey=CDS]	1	215	235	gb|AAA99504.1|ARO:3002987|bcrA	gb|AAA99504.1|ARO:3002987|bcrA [Bacillus licheniformis]	1	212	306	0.689542	81	36.7	5.26e-35	124	126	126	57
MF047	lcl|MF047_prot_MF047_000068_65	lcl|MF047_prot_MF047_000068_65 [gene=fusA] [locus_tag=MF047_000068] [protein=elongation factor G] [protein_id=MF047_000068] [location=75919..78009] [gbkey=CDS]	12	666	696	gb|AAF01499.1|ARO:3000193|tet(T)	gb|AAF01499.1|ARO:3000193|tet(T) [Streptococcus pyogenes]	5	610	651	0.929339	169	25.8	8.95e-71	240	243	313	47.7
MF047	lcl|MF047_prot_MF047_000111_108	lcl|MF047_prot_MF047_000111_108 [locus_tag=MF047_000111] [protein=ATP-binding cassette domain-containing protein] [protein_id=MF047_000111] [location=126557..128176] [gbkey=CDS]	1	537	539	gb|APB03219.1|ARO:3003986|TaeA	gb|APB03219.1|ARO:3003986|TaeA [Paenibacillus sp. LC231]	3	531	648	0.814815	151	27.7	1.03e-53	189	187	272	49.8
MF047	lcl|MF047_prot_MF047_000144_138	lcl|MF047_prot_MF047_000144_138 [gene=rsmA] [locus_tag=MF047_000144] [protein=16S rRNA (adenine(1518)-N(6)/adenine(1519)-N(6))-dimethyltransferase RsmA] [protein_id=MF047_000144] [location=156762..157541] [gbkey=CDS]	8	193	259	gb|AAC69328.1|ARO:3001265|Erm(30)	gb|AAC69328.1|ARO:3001265|Erm(30) [Streptomyces venezuelae]	17	197	336	0.535714	56	29.2	4e-19	82.4	73.3	101	52.6
MF047	lcl|MF047_prot_MF047_000199_191	lcl|MF047_prot_MF047_000199_191 [locus_tag=MF047_000199] [protein=energy-coupling factor transporter ATPase] [protein_id=MF047_000199] [location=complement(223551..224462)] [gbkey=CDS]	26	244	303	gb|AAA99504.1|ARO:3002987|bcrA	gb|AAA99504.1|ARO:3002987|bcrA [Bacillus licheniformis]	23	212	306	0.617647	68	30.8	3.96e-21	88.6	80.1	110	49.8
MF047	lcl|MF047_prot_MF047_000200_192	lcl|MF047_prot_MF047_000200_192 [locus_tag=MF047_000200] [protein=energy-coupling factor transporter ATPase] [protein_id=MF047_000200] [location=complement(224447..225253)] [gbkey=CDS]	1	220	268	gb|AAV85982.1|ARO:3000535|macB	gb|AAV85982.1|ARO:3000535|macB [Neisseria gonorrhoeae]	3	225	644	0.34472	73	31.3	3.06e-23	95.9	86	118	50.6
MF047	lcl|MF047_prot_MF047_000350_339	lcl|MF047_prot_MF047_000350_339 [gene=fmt] [locus_tag=MF047_000350] [protein=methionyl-tRNA formyltransferase] [protein_id=MF047_000350] [location=386049..386900] [gbkey=CDS]	26	249	283	gb|AAG06942.1|ARO:3002985|arnA	gb|AAG06942.1|ARO:3002985|arnA [Pseudomonas aeruginosa PAO1]	26	249	662	0.336858	60	26.4	8.09e-20	86.3	74.6	114	50.2
MF047	lcl|MF047_prot_MF047_000417_406	lcl|MF047_prot_MF047_000417_406 [locus_tag=MF047_000417] [protein=ABC transporter ATP-binding protein] [protein_id=MF047_000417] [location=complement(476750..478126)] [gbkey=CDS]	231	320	458	gb|ANZ79240.1|ARO:3004035|tetA(60)	gb|ANZ79240.1|ARO:3004035|tetA(60) [uncultured bacterium]	474	560	579	0.148532	31	34.4	3.31e-08	52.8	36.2	54	60
MF047	lcl|MF047_prot_MF047_000469_457	lcl|MF047_prot_MF047_000469_457 [locus_tag=MF047_000469] [protein=ABC transporter ATP-binding protein] [protein_id=MF047_000469] [location=532839..534626] [gbkey=CDS]	107	593	595	gb|WP_104671188.1|ARO:3003948|efrA	gb|WP_104671188.1|ARO:3003948|efrA [Enterococcus faecalis]	89	569	575	0.834783	171	35	1.17e-79	259	273	267	54.7
MF047	lcl|MF047_prot_MF047_000470_458	lcl|MF047_prot_MF047_000470_458 [locus_tag=MF047_000470] [protein=ABC transporter ATP-binding protein] [protein_id=MF047_000470] [location=534635..536563] [gbkey=CDS]	64	640	642	gb|AAK76136.1|ARO:3000025|patB	gb|AAK76136.1|ARO:3000025|patB [Streptococcus pneumoniae TIGR4]	55	585	588	0.901361	186	31.6	1.41e-76	253	263	315	53.6
MF047	lcl|MF047_prot_MF047_000532_517	lcl|MF047_prot_MF047_000532_517 [locus_tag=MF047_000532] [protein=dihydrofolate reductase] [protein_id=MF047_000532] [location=611471..611959] [gbkey=CDS]	2	124	162	gb|AHG97174.1|ARO:3003011|dfrA10	gb|AHG97174.1|ARO:3003011|dfrA10 [Klebsiella pneumoniae]	3	124	187	0.647059	37	29.6	2.93e-10	53.5	44.7	61	48.8
MF047	lcl|MF047_prot_MF047_000536_521	lcl|MF047_prot_MF047_000536_521 [locus_tag=MF047_000536] [protein=ABC transporter ATP-binding protein] [protein_id=MF047_000536] [location=complement(618226..620160)] [gbkey=CDS]	26	636	644	gb|AAK76136.1|ARO:3000025|patB	gb|AAK76136.1|ARO:3000025|patB [Streptococcus pneumoniae TIGR4]	2	583	588	0.988095	182	29.4	7.46e-86	277	294	329	53.2
MF047	lcl|MF047_prot_MF047_000537_522	lcl|MF047_prot_MF047_000537_522 [locus_tag=MF047_000537] [protein=ABC transporter ATP-binding protein] [protein_id=MF047_000537] [location=complement(620150..621916)] [gbkey=CDS]	76	588	588	gb|WP_104671188.1|ARO:3003948|efrA	gb|WP_104671188.1|ARO:3003948|efrA [Enterococcus faecalis]	56	574	575	0.90087	162	30.6	5.13e-70	233	241	286	54.1
MF047	lcl|MF047_prot_MF047_000547_532	lcl|MF047_prot_MF047_000547_532 [gene=infB] [locus_tag=MF047_000547] [protein=translation initiation factor IF-2] [protein_id=MF047_000547] [location=complement(631791..633596)] [gbkey=CDS]	116	267	601	gb|AAL09826.1|ARO:3007124|tet(W/32/O)	gb|AAL09826.1|ARO:3007124|tet(W/32/O) [Trueperella pyogenes]	6	189	639	0.286385	50	27.2	6.41e-13	68.6	51.7	76	41.3
MF047	lcl|MF047_prot_MF047_000561_546	lcl|MF047_prot_MF047_000561_546 [locus_tag=MF047_000561] [protein=valine--tRNA ligase] [protein_id=MF047_000561] [location=complement(648549..651035)] [gbkey=CDS]	172	681	828	gb|CAA53189.1|ARO:3000521|Saur_mupA_MUP	gb|CAA53189.1|ARO:3000521|Saur_mupA_MUP [Staphylococcus aureus]	215	773	1024	0.544922	148	25.9	7.07e-43	165	150	269	47
MF047	lcl|MF047_prot_MF047_000571_555	lcl|MF047_prot_MF047_000571_555 [locus_tag=MF047_000571] [protein=ABC transporter ATP-binding protein] [protein_id=MF047_000571] [location=complement(671693..673015)] [gbkey=CDS]	258	409	440	gb|AAA99504.1|ARO:3002987|bcrA	gb|AAA99504.1|ARO:3002987|bcrA [Bacillus licheniformis]	109	252	306	0.46732	44	28.9	2.86e-12	64.3	50.6	83	54.6
MF047	lcl|MF047_prot_MF047_000589_573	lcl|MF047_prot_MF047_000589_573 [locus_tag=MF047_000589] [protein=DNA-directed RNA polymerase subunit beta] [protein_id=MF047_000589] [location=complement(702371..706018)] [gbkey=CDS]	46	1189	1215	gb|WP_041777404.1|ARO:3004480|Bado_rpoB_RIF	gb|WP_041777404.1|ARO:3004480|Bado_rpoB_RIF [Bifidobacterium adolescentis]	79	1140	1186	0.894604	482	40.2	2.47e-275	807	922	674	56.3
MF047	lcl|MF047_prot_MF047_000591_575	lcl|MF047_prot_MF047_000591_575 [locus_tag=MF047_000591] [protein=ABC transporter ATP-binding protein] [protein_id=MF047_000591] [location=complement(707756..708481)] [gbkey=CDS]	1	216	241	gb|APB03219.1|ARO:3003986|TaeA	gb|APB03219.1|ARO:3003986|TaeA [Paenibacillus sp. LC231]	318	509	648	0.294753	53	24.3	2.87e-09	53.9	39.6	98	45
MF047	lcl|MF047_prot_MF047_000597_581	lcl|MF047_prot_MF047_000597_581 [locus_tag=MF047_000597] [protein=NAD(P)-dependent oxidoreductase] [protein_id=MF047_000597] [location=complement(714825..715862)] [gbkey=CDS]	36	321	345	gb|AAF36802.1|ARO:3002945|vanH_in_vanF_cl	gb|AAF36802.1|ARO:3002945|vanH_in_vanF_cl [Paenibacillus popilliae ATCC 14706]	40	311	322	0.841615	104	36.2	7.79e-45	153	158	155	54
MF047	lcl|MF047_prot_MF047_000604_588	lcl|MF047_prot_MF047_000604_588 [gene=ileS] [locus_tag=MF047_000604] [protein=isoleucine--tRNA ligase] [protein_id=MF047_000604] [location=complement(719878..722553)] [gbkey=CDS]	16	854	891	gb|AEY83581.1|ARO:3000510|Saur_mupB_MUP	gb|AEY83581.1|ARO:3000510|Saur_mupB_MUP [Staphylococcus aureus]	1	862	1033	0.833495	256	28.7	6.32e-107	351	363	449	50.3
MF047	lcl|MF047_prot_MF047_000671_642	lcl|MF047_prot_MF047_000671_642 [locus_tag=MF047_000671] [protein=ATP-binding cassette domain-containing protein] [protein_id=MF047_000671] [location=complement(792900..795338)] [gbkey=CDS]	28	96	812	gb|AAK76137.1|ARO:3000024|patA	gb|AAK76137.1|ARO:3000024|patA [Streptococcus pneumoniae TIGR4]	346	409	564	0.111702	24	34.8	5.3e-07	50.1	32.3	48	69.6
MF047	lcl|MF047_prot_MF047_000672_643	lcl|MF047_prot_MF047_000672_643 [locus_tag=MF047_000672] [protein=ABC transporter ATP-binding protein] [protein_id=MF047_000672] [location=complement(795331..796383)] [gbkey=CDS]	26	269	350	gb|ANZ79240.1|ARO:3004035|tetA(60)	gb|ANZ79240.1|ARO:3004035|tetA(60) [uncultured bacterium]	352	579	579	0.392055	70	27.9	4.95e-12	63.9	48.9	119	47.4
MF047	lcl|MF047_prot_MF047_000777_735	lcl|MF047_prot_MF047_000777_735 [gene=lepA] [locus_tag=MF047_000777] [protein=translation elongation factor 4] [protein_id=MF047_000777] [location=908911..910719] [gbkey=CDS]	5	373	602	gb|ABF69686.1|ARO:3007122|tet(O/W/32/O)	gb|ABF69686.1|ARO:3007122|tet(O/W/32/O) [Lactobacillus johnsonii]	2	420	639	0.654147	108	24.7	5.86e-28	115	101	178	40.7
MF047	lcl|MF047_prot_MF047_000796_754	lcl|MF047_prot_MF047_000796_754 [locus_tag=MF047_000796] [protein=ABC transporter ATP-binding protein] [protein_id=MF047_000796] [location=complement(933668..934609)] [gbkey=CDS]	77	308	313	gb|AAV85982.1|ARO:3000535|macB	gb|AAV85982.1|ARO:3000535|macB [Neisseria gonorrhoeae]	2	233	644	0.358696	95	40.3	1.31e-46	163	163	143	60.6
MF219	lcl|MF219_prot_MF219_000015_15	lcl|MF219_prot_MF219_000015_15 [locus_tag=MF219_000015] [protein=class I tRNA ligase family protein] [protein_id=MF219_000015] [location=complement(16602..18923)] [gbkey=CDS]	3	664	773	gb|CAA53189.1|ARO:3000521|Saur_mupA_MUP	gb|CAA53189.1|ARO:3000521|Saur_mupA_MUP [Staphylococcus aureus]	4	709	1024	0.688477	168	22.6	2.38e-26	112	95.7	292	39.2
MF219	lcl|MF219_prot_MF219_000021_21	lcl|MF219_prot_MF219_000021_21 [locus_tag=MF219_000021] [protein=ABC transporter ATP-binding protein] [protein_id=MF219_000021] [location=29591..30298] [gbkey=CDS]	1	215	235	gb|AAA99504.1|ARO:3002987|bcrA	gb|AAA99504.1|ARO:3002987|bcrA [Bacillus licheniformis]	1	212	306	0.689542	81	36.7	5.26e-35	124	126	126	57
MF219	lcl|MF219_prot_MF219_000076_73	lcl|MF219_prot_MF219_000076_73 [gene=fusA] [locus_tag=MF219_000076] [protein=elongation factor G] [protein_id=MF219_000076] [location=83348..85438] [gbkey=CDS]	12	666	696	gb|AAF01499.1|ARO:3000193|tet(T)	gb|AAF01499.1|ARO:3000193|tet(T) [Streptococcus pyogenes]	5	610	651	0.929339	169	25.8	8.95e-71	240	243	313	47.7
MF219	lcl|MF219_prot_MF219_000119_116	lcl|MF219_prot_MF219_000119_116 [locus_tag=MF219_000119] [protein=ATP-binding cassette domain-containing protein] [protein_id=MF219_000119] [location=134170..135789] [gbkey=CDS]	1	537	539	gb|APB03219.1|ARO:3003986|TaeA	gb|APB03219.1|ARO:3003986|TaeA [Paenibacillus sp. LC231]	3	531	648	0.814815	151	27.7	1.03e-53	189	187	272	49.8
MF219	lcl|MF219_prot_MF219_000153_147	lcl|MF219_prot_MF219_000153_147 [gene=rsmA] [locus_tag=MF219_000153] [protein=16S rRNA (adenine(1518)-N(6)/adenine(1519)-N(6))-dimethyltransferase RsmA] [protein_id=MF219_000153] [location=166229..167008] [gbkey=CDS]	8	183	259	gb|AAC69328.1|ARO:3001265|Erm(30)	gb|AAC69328.1|ARO:3001265|Erm(30) [Streptomyces venezuelae]	17	187	336	0.505952	54	29.7	4e-19	82.4	73.3	98	53.8
MF219	lcl|MF219_prot_MF219_000199_191	lcl|MF219_prot_MF219_000199_191 [locus_tag=MF219_000199] [protein=energy-coupling factor transporter ATPase] [protein_id=MF219_000199] [location=complement(210762..211673)] [gbkey=CDS]	26	244	303	gb|AAA99504.1|ARO:3002987|bcrA	gb|AAA99504.1|ARO:3002987|bcrA [Bacillus licheniformis]	23	212	306	0.617647	68	30.8	3.96e-21	88.6	80.1	110	49.8
MF219	lcl|MF219_prot_MF219_000200_192	lcl|MF219_prot_MF219_000200_192 [locus_tag=MF219_000200] [protein=energy-coupling factor transporter ATPase] [protein_id=MF219_000200] [location=complement(211658..212464)] [gbkey=CDS]	1	220	268	gb|AAV85982.1|ARO:3000535|macB	gb|AAV85982.1|ARO:3000535|macB [Neisseria gonorrhoeae]	3	225	644	0.34472	73	31.3	3.06e-23	95.9	86	118	50.6
MF219	lcl|MF219_prot_MF219_000352_341	lcl|MF219_prot_MF219_000352_341 [gene=fmt] [locus_tag=MF219_000352] [protein=methionyl-tRNA formyltransferase] [protein_id=MF219_000352] [location=376207..377058] [gbkey=CDS]	26	249	283	gb|AAG06942.1|ARO:3002985|arnA	gb|AAG06942.1|ARO:3002985|arnA [Pseudomonas aeruginosa PAO1]	26	249	662	0.336858	60	26.4	8.09e-20	86.3	74.6	114	50.2
MF219	lcl|MF219_prot_MF219_000424_413	lcl|MF219_prot_MF219_000424_413 [locus_tag=MF219_000424] [protein=ABC transporter ATP-binding protein] [protein_id=MF219_000424] [location=complement(472987..474363)] [gbkey=CDS]	231	320	458	gb|ANZ79240.1|ARO:3004035|tetA(60)	gb|ANZ79240.1|ARO:3004035|tetA(60) [uncultured bacterium]	474	560	579	0.148532	31	34.4	3.31e-08	52.8	36.2	54	60
MF219	lcl|MF219_prot_MF219_000485_473	lcl|MF219_prot_MF219_000485_473 [locus_tag=MF219_000485] [protein=ABC transporter ATP-binding protein] [protein_id=MF219_000485] [location=535649..537436] [gbkey=CDS]	107	593	595	gb|WP_104671188.1|ARO:3003948|efrA	gb|WP_104671188.1|ARO:3003948|efrA [Enterococcus faecalis]	89	569	575	0.834783	171	35	1.17e-79	259	273	267	54.7
MF219	lcl|MF219_prot_MF219_000486_474	lcl|MF219_prot_MF219_000486_474 [locus_tag=MF219_000486] [protein=ABC transporter ATP-binding protein] [protein_id=MF219_000486] [location=537445..539373] [gbkey=CDS]	64	640	642	gb|AAK76136.1|ARO:3000025|patB	gb|AAK76136.1|ARO:3000025|patB [Streptococcus pneumoniae TIGR4]	55	585	588	0.901361	186	31.6	1.41e-76	253	263	315	53.6
MF219	lcl|MF219_prot_MF219_000549_534	lcl|MF219_prot_MF219_000549_534 [locus_tag=MF219_000549] [protein=dihydrofolate reductase] [protein_id=MF219_000549] [location=614781..615269] [gbkey=CDS]	2	124	162	gb|AHG97174.1|ARO:3003011|dfrA10	gb|AHG97174.1|ARO:3003011|dfrA10 [Klebsiella pneumoniae]	3	124	187	0.647059	37	29.6	2.93e-10	53.5	44.7	61	48.8
MF219	lcl|MF219_prot_MF219_000553_538	lcl|MF219_prot_MF219_000553_538 [locus_tag=MF219_000553] [protein=ABC transporter ATP-binding protein] [protein_id=MF219_000553] [location=complement(621536..623470)] [gbkey=CDS]	26	636	644	gb|AAK76136.1|ARO:3000025|patB	gb|AAK76136.1|ARO:3000025|patB [Streptococcus pneumoniae TIGR4]	2	583	588	0.988095	182	29.4	7.46e-86	277	294	329	53.2
MF219	lcl|MF219_prot_MF219_000554_539	lcl|MF219_prot_MF219_000554_539 [locus_tag=MF219_000554] [protein=ABC transporter ATP-binding protein] [protein_id=MF219_000554] [location=complement(623460..625226)] [gbkey=CDS]	76	588	588	gb|WP_104671188.1|ARO:3003948|efrA	gb|WP_104671188.1|ARO:3003948|efrA [Enterococcus faecalis]	56	574	575	0.90087	162	30.6	5.13e-70	233	241	286	54.1
MF219	lcl|MF219_prot_MF219_000564_549	lcl|MF219_prot_MF219_000564_549 [gene=infB] [locus_tag=MF219_000564] [protein=translation initiation factor IF-2] [protein_id=MF219_000564] [location=complement(635101..636906)] [gbkey=CDS]	116	267	601	gb|AAL09826.1|ARO:3007124|tet(W/32/O)	gb|AAL09826.1|ARO:3007124|tet(W/32/O) [Trueperella pyogenes]	6	189	639	0.286385	50	27.2	6.41e-13	68.6	51.7	76	41.3
MF219	lcl|MF219_prot_MF219_000579_564	lcl|MF219_prot_MF219_000579_564 [locus_tag=MF219_000579] [protein=valine--tRNA ligase] [protein_id=MF219_000579] [location=complement(651861..654347)] [gbkey=CDS]	172	681	828	gb|CAA53189.1|ARO:3000521|Saur_mupA_MUP	gb|CAA53189.1|ARO:3000521|Saur_mupA_MUP [Staphylococcus aureus]	215	773	1024	0.544922	148	25.9	7.07e-43	165	150	269	47
MF219	lcl|MF219_prot_MF219_000589_573	lcl|MF219_prot_MF219_000589_573 [locus_tag=MF219_000589] [protein=ABC transporter ATP-binding protein] [protein_id=MF219_000589] [location=complement(675008..676330)] [gbkey=CDS]	258	409	440	gb|AAA99504.1|ARO:3002987|bcrA	gb|AAA99504.1|ARO:3002987|bcrA [Bacillus licheniformis]	109	252	306	0.46732	44	28.9	2.86e-12	64.3	50.6	83	54.6
MF219	lcl|MF219_prot_MF219_000608_592	lcl|MF219_prot_MF219_000608_592 [locus_tag=MF219_000608] [protein=DNA-directed RNA polymerase subunit beta] [protein_id=MF219_000608] [location=complement(705684..709331)] [gbkey=CDS]	46	1189	1215	gb|WP_041777404.1|ARO:3004480|Bado_rpoB_RIF	gb|WP_041777404.1|ARO:3004480|Bado_rpoB_RIF [Bifidobacterium adolescentis]	79	1140	1186	0.894604	482	40.2	2.47e-275	807	922	674	56.3
MF219	lcl|MF219_prot_MF219_000610_594	lcl|MF219_prot_MF219_000610_594 [locus_tag=MF219_000610] [protein=ABC transporter ATP-binding protein] [protein_id=MF219_000610] [location=complement(711069..711794)] [gbkey=CDS]	1	216	241	gb|APB03219.1|ARO:3003986|TaeA	gb|APB03219.1|ARO:3003986|TaeA [Paenibacillus sp. LC231]	318	509	648	0.294753	53	24.3	2.87e-09	53.9	39.6	98	45
MF219	lcl|MF219_prot_MF219_000616_600	lcl|MF219_prot_MF219_000616_600 [locus_tag=MF219_000616] [protein=NAD(P)-dependent oxidoreductase] [protein_id=MF219_000616] [location=complement(718138..719175)] [gbkey=CDS]	36	321	345	gb|AAF36802.1|ARO:3002945|vanH_in_vanF_cl	gb|AAF36802.1|ARO:3002945|vanH_in_vanF_cl [Paenibacillus popilliae ATCC 14706]	40	311	322	0.841615	104	36.2	7.79e-45	153	158	155	54
MF219	lcl|MF219_prot_MF219_000623_607	lcl|MF219_prot_MF219_000623_607 [gene=ileS] [locus_tag=MF219_000623] [protein=isoleucine--tRNA ligase] [protein_id=MF219_000623] [location=complement(723191..725866)] [gbkey=CDS]	16	854	891	gb|AEY83581.1|ARO:3000510|Saur_mupB_MUP	gb|AEY83581.1|ARO:3000510|Saur_mupB_MUP [Staphylococcus aureus]	1	862	1033	0.833495	256	28.7	6.32e-107	351	363	449	50.3
MF219	lcl|MF219_prot_MF219_000688_659	lcl|MF219_prot_MF219_000688_659 [locus_tag=MF219_000688] [protein=ATP-binding cassette domain-containing protein] [protein_id=MF219_000688] [location=complement(789274..791712)] [gbkey=CDS]	28	96	812	gb|AAK76137.1|ARO:3000024|patA	gb|AAK76137.1|ARO:3000024|patA [Streptococcus pneumoniae TIGR4]	346	409	564	0.111702	24	34.8	5.3e-07	50.1	32.3	48	69.6
MF219	lcl|MF219_prot_MF219_000689_660	lcl|MF219_prot_MF219_000689_660 [locus_tag=MF219_000689] [protein=ABC transporter ATP-binding protein] [protein_id=MF219_000689] [location=complement(791705..792757)] [gbkey=CDS]	26	269	350	gb|ANZ79240.1|ARO:3004035|tetA(60)	gb|ANZ79240.1|ARO:3004035|tetA(60) [uncultured bacterium]	352	579	579	0.392055	70	27.9	4.95e-12	63.9	48.9	119	47.4
MF219	lcl|MF219_prot_MF219_000794_753	lcl|MF219_prot_MF219_000794_753 [gene=lepA] [locus_tag=MF219_000794] [protein=translation elongation factor 4] [protein_id=MF219_000794] [location=905251..907059] [gbkey=CDS]	5	373	602	gb|ABF69686.1|ARO:3007122|tet(O/W/32/O)	gb|ABF69686.1|ARO:3007122|tet(O/W/32/O) [Lactobacillus johnsonii]	2	420	639	0.654147	108	24.7	5.86e-28	115	101	178	40.7
MF219	lcl|MF219_prot_MF219_000813_772	lcl|MF219_prot_MF219_000813_772 [locus_tag=MF219_000813] [protein=ABC transporter ATP-binding protein] [protein_id=MF219_000813] [location=complement(930008..930949)] [gbkey=CDS]	77	308	313	gb|AAV85982.1|ARO:3000535|macB	gb|AAV85982.1|ARO:3000535|macB [Neisseria gonorrhoeae]	2	233	644	0.358696	95	40.3	1.31e-46	163	163	143	60.6
MF329	lcl|MF329_prot_MF329_000015_15	lcl|MF329_prot_MF329_000015_15 [locus_tag=MF329_000015] [protein=class I tRNA ligase family protein] [protein_id=MF329_000015] [location=complement(16597..18918)] [gbkey=CDS]	3	603	773	gb|CAA53189.1|ARO:3000521|Saur_mupA_MUP	gb|CAA53189.1|ARO:3000521|Saur_mupA_MUP [Staphylococcus aureus]	4	648	1024	0.628906	154	22.5	5.45e-26	111	94.5	267	39.1
MF329	lcl|MF329_prot_MF329_000021_21	lcl|MF329_prot_MF329_000021_21 [locus_tag=MF329_000021] [protein=ABC transporter ATP-binding protein] [protein_id=MF329_000021] [location=29584..30291] [gbkey=CDS]	1	215	235	gb|AAA99504.1|ARO:3002987|bcrA	gb|AAA99504.1|ARO:3002987|bcrA [Bacillus licheniformis]	1	212	306	0.689542	80	36.2	5.59e-34	121	122	125	56.6
MF329	lcl|MF329_prot_MF329_000069_66	lcl|MF329_prot_MF329_000069_66 [gene=fusA] [locus_tag=MF329_000069] [protein=elongation factor G] [protein_id=MF329_000069] [location=74961..77051] [gbkey=CDS]	12	666	696	gb|AAF01499.1|ARO:3000193|tet(T)	gb|AAF01499.1|ARO:3000193|tet(T) [Streptococcus pyogenes]	5	610	651	0.929339	168	25.6	6.46e-71	240	244	315	48
MF329	lcl|MF329_prot_MF329_000104_101	lcl|MF329_prot_MF329_000104_101 [locus_tag=MF329_000104] [protein=ATP-binding cassette domain-containing protein] [protein_id=MF329_000104] [location=106564..108183] [gbkey=CDS]	1	537	539	gb|APB03219.1|ARO:3003986|TaeA	gb|APB03219.1|ARO:3003986|TaeA [Paenibacillus sp. LC231]	3	531	648	0.814815	151	27.7	3.93e-54	191	188	272	49.8
MF329	lcl|MF329_prot_MF329_000130_124	lcl|MF329_prot_MF329_000130_124 [gene=rsmA] [locus_tag=MF329_000130] [protein=16S rRNA (adenine(1518)-N(6)/adenine(1519)-N(6))-dimethyltransferase RsmA] [protein_id=MF329_000130] [location=130651..131430] [gbkey=CDS]	8	183	259	gb|AAC69328.1|ARO:3001265|Erm(30)	gb|AAC69328.1|ARO:3001265|Erm(30) [Streptomyces venezuelae]	17	187	336	0.505952	54	29.7	7.52e-19	81.6	72.4	97	53.3
MF329	lcl|MF329_prot_MF329_000171_163	lcl|MF329_prot_MF329_000171_163 [locus_tag=MF329_000171] [protein=energy-coupling factor transporter ATPase] [protein_id=MF329_000171] [location=complement(170873..171784)] [gbkey=CDS]	26	244	303	gb|AAA99504.1|ARO:3002987|bcrA	gb|AAA99504.1|ARO:3002987|bcrA [Bacillus licheniformis]	23	212	306	0.617647	69	31.2	1.52e-21	89.7	81.4	110	49.8
MF329	lcl|MF329_prot_MF329_000172_164	lcl|MF329_prot_MF329_000172_164 [locus_tag=MF329_000172] [protein=energy-coupling factor transporter ATPase] [protein_id=MF329_000172] [location=complement(171769..172575)] [gbkey=CDS]	1	220	268	gb|AAV85982.1|ARO:3000535|macB	gb|AAV85982.1|ARO:3000535|macB [Neisseria gonorrhoeae]	3	225	644	0.34472	73	31.3	3.06e-23	95.9	86	118	50.6
MF329	lcl|MF329_prot_MF329_000336_326	lcl|MF329_prot_MF329_000336_326 [gene=fmt] [locus_tag=MF329_000336] [protein=methionyl-tRNA formyltransferase] [protein_id=MF329_000336] [location=complement(359242..360093)] [gbkey=CDS]	26	249	283	gb|AAG06942.1|ARO:3002985|arnA	gb|AAG06942.1|ARO:3002985|arnA [Pseudomonas aeruginosa PAO1]	26	249	662	0.336858	59	26	1.47e-19	85.5	73.7	111	48.9
MF329	lcl|MF329_prot_MF329_000422_411	lcl|MF329_prot_MF329_000422_411 [locus_tag=MF329_000422] [protein=ABC transporter ATP-binding protein] [protein_id=MF329_000422] [location=complement(474282..475658)] [gbkey=CDS]	231	320	458	gb|ANZ79240.1|ARO:3004035|tetA(60)	gb|ANZ79240.1|ARO:3004035|tetA(60) [uncultured bacterium]	474	560	579	0.148532	31	34.4	3.31e-08	52.8	36.2	54	60
MF329	lcl|MF329_prot_MF329_000473_461	lcl|MF329_prot_MF329_000473_461 [locus_tag=MF329_000473] [protein=ABC transporter ATP-binding protein] [protein_id=MF329_000473] [location=529756..531543] [gbkey=CDS]	107	593	595	gb|WP_104671188.1|ARO:3003948|efrA	gb|WP_104671188.1|ARO:3003948|efrA [Enterococcus faecalis]	89	569	575	0.834783	171	35	1.7e-78	256	269	266	54.5
MF329	lcl|MF329_prot_MF329_000474_462	lcl|MF329_prot_MF329_000474_462 [locus_tag=MF329_000474] [protein=ABC transporter ATP-binding protein] [protein_id=MF329_000474] [location=531552..533480] [gbkey=CDS]	66	640	642	gb|AAK76136.1|ARO:3000025|patB	gb|AAK76136.1|ARO:3000025|patB [Streptococcus pneumoniae TIGR4]	57	585	588	0.897959	185	31.6	1.41e-76	253	263	313	53.4
MF329	lcl|MF329_prot_MF329_000535_520	lcl|MF329_prot_MF329_000535_520 [locus_tag=MF329_000535] [protein=dihydrofolate reductase] [protein_id=MF329_000535] [location=610059..610547] [gbkey=CDS]	2	124	162	gb|AHG97174.1|ARO:3003011|dfrA10	gb|AHG97174.1|ARO:3003011|dfrA10 [Klebsiella pneumoniae]	3	124	187	0.647059	38	30.4	5.75e-11	55.5	47	62	49.6
MF329	lcl|MF329_prot_MF329_000540_525	lcl|MF329_prot_MF329_000540_525 [locus_tag=MF329_000540] [protein=ABC transporter ATP-binding protein] [protein_id=MF329_000540] [location=complement(618794..620728)] [gbkey=CDS]	26	636	644	gb|AAK76136.1|ARO:3000025|patB	gb|AAK76136.1|ARO:3000025|patB [Streptococcus pneumoniae TIGR4]	2	583	588	0.988095	180	29.1	1.6e-83	271	286	326	52.7
MF329	lcl|MF329_prot_MF329_000541_526	lcl|MF329_prot_MF329_000541_526 [locus_tag=MF329_000541] [protein=ABC transporter ATP-binding protein] [protein_id=MF329_000541] [location=complement(620718..622484)] [gbkey=CDS]	76	588	588	gb|WP_104671188.1|ARO:3003948|efrA	gb|WP_104671188.1|ARO:3003948|efrA [Enterococcus faecalis]	56	574	575	0.90087	161	30.4	1.94e-69	232	239	286	54.1
MF329	lcl|MF329_prot_MF329_000551_536	lcl|MF329_prot_MF329_000551_536 [gene=infB] [locus_tag=MF329_000551] [protein=translation initiation factor IF-2] [protein_id=MF329_000551] [location=complement(632357..634162)] [gbkey=CDS]	116	267	601	gb|AAL09826.1|ARO:3007124|tet(W/32/O)	gb|AAL09826.1|ARO:3007124|tet(W/32/O) [Trueperella pyogenes]	6	189	639	0.286385	50	27.2	6.41e-13	68.6	51.7	76	41.3
MF329	lcl|MF329_prot_MF329_000564_549	lcl|MF329_prot_MF329_000564_549 [locus_tag=MF329_000564] [protein=valine--tRNA ligase] [protein_id=MF329_000564] [location=complement(645389..647875)] [gbkey=CDS]	172	681	828	gb|CAA53189.1|ARO:3000521|Saur_mupA_MUP	gb|CAA53189.1|ARO:3000521|Saur_mupA_MUP [Staphylococcus aureus]	215	773	1024	0.544922	148	25.9	2.27e-43	167	152	269	47
MF329	lcl|MF329_prot_MF329_000574_558	lcl|MF329_prot_MF329_000574_558 [locus_tag=MF329_000574] [protein=ABC transporter ATP-binding protein] [protein_id=MF329_000574] [location=complement(668534..669856)] [gbkey=CDS]	258	409	440	gb|AAA99504.1|ARO:3002987|bcrA	gb|AAA99504.1|ARO:3002987|bcrA [Bacillus licheniformis]	109	252	306	0.46732	44	28.9	2.86e-12	64.3	50.6	83	54.6
MF329	lcl|MF329_prot_MF329_000592_576	lcl|MF329_prot_MF329_000592_576 [locus_tag=MF329_000592] [protein=DNA-directed RNA polymerase subunit beta] [protein_id=MF329_000592] [location=complement(699328..702975)] [gbkey=CDS]	46	1189	1215	gb|WP_041777404.1|ARO:3004480|Bado_rpoB_RIF	gb|WP_041777404.1|ARO:3004480|Bado_rpoB_RIF [Bifidobacterium adolescentis]	79	1140	1186	0.894604	482	40.2	2.47e-275	807	922	674	56.3
MF329	lcl|MF329_prot_MF329_000594_578	lcl|MF329_prot_MF329_000594_578 [locus_tag=MF329_000594] [protein=ATP-binding cassette domain-containing protein] [protein_id=MF329_000594] [location=complement(704714..705439)] [gbkey=CDS]	1	216	241	gb|APB03219.1|ARO:3003986|TaeA	gb|APB03219.1|ARO:3003986|TaeA [Paenibacillus sp. LC231]	318	509	648	0.294753	51	23.4	5.43e-08	50.1	35.3	97	44.5
MF329	lcl|MF329_prot_MF329_000600_584	lcl|MF329_prot_MF329_000600_584 [locus_tag=MF329_000600] [protein=NAD(P)-dependent oxidoreductase] [protein_id=MF329_000600] [location=complement(711783..712820)] [gbkey=CDS]	36	321	345	gb|AAF36802.1|ARO:3002945|vanH_in_vanF_cl	gb|AAF36802.1|ARO:3002945|vanH_in_vanF_cl [Paenibacillus popilliae ATCC 14706]	40	311	322	0.841615	104	36.2	1.09e-44	153	158	155	54
MF329	lcl|MF329_prot_MF329_000607_591	lcl|MF329_prot_MF329_000607_591 [gene=ileS] [locus_tag=MF329_000607] [protein=isoleucine--tRNA ligase] [protein_id=MF329_000607] [location=complement(716836..719511)] [gbkey=CDS]	16	854	891	gb|AEY83581.1|ARO:3000510|Saur_mupB_MUP	gb|AEY83581.1|ARO:3000510|Saur_mupB_MUP [Staphylococcus aureus]	1	862	1033	0.833495	256	28.7	6.23e-106	348	360	447	50.1
MF329	lcl|MF329_prot_MF329_000677_648	lcl|MF329_prot_MF329_000677_648 [locus_tag=MF329_000677] [protein=ATP-binding cassette domain-containing protein] [protein_id=MF329_000677] [location=complement(787185..789623)] [gbkey=CDS]	28	96	812	gb|AAK76137.1|ARO:3000024|patA	gb|AAK76137.1|ARO:3000024|patA [Streptococcus pneumoniae TIGR4]	346	409	564	0.111702	24	34.8	5.3e-07	50.1	32.3	48	69.6
MF329	lcl|MF329_prot_MF329_000678_649	lcl|MF329_prot_MF329_000678_649 [locus_tag=MF329_000678] [protein=ABC transporter ATP-binding protein] [protein_id=MF329_000678] [location=complement(789616..790668)] [gbkey=CDS]	26	269	350	gb|ANZ79240.1|ARO:3004035|tetA(60)	gb|ANZ79240.1|ARO:3004035|tetA(60) [uncultured bacterium]	352	579	579	0.392055	69	27.5	1.56e-11	62.4	47.3	119	47.4
MF329	lcl|MF329_prot_MF329_000779_738	lcl|MF329_prot_MF329_000779_738 [gene=lepA] [locus_tag=MF329_000779] [protein=translation elongation factor 4] [protein_id=MF329_000779] [location=901138..902946] [gbkey=CDS]	5	373	602	gb|ABF69686.1|ARO:3007122|tet(O/W/32/O)	gb|ABF69686.1|ARO:3007122|tet(O/W/32/O) [Lactobacillus johnsonii]	2	420	639	0.654147	108	24.7	5.86e-28	115	101	178	40.7
MF329	lcl|MF329_prot_MF329_000795_754	lcl|MF329_prot_MF329_000795_754 [locus_tag=MF329_000795] [protein=ABC transporter ATP-binding protein] [protein_id=MF329_000795] [location=complement(921765..922706)] [gbkey=CDS]	77	308	313	gb|AAV85982.1|ARO:3000535|macB	gb|AAV85982.1|ARO:3000535|macB [Neisseria gonorrhoeae]	2	233	644	0.358696	94	39.8	6.59e-46	161	161	143	60.6
MF632	lcl|MF632_prot_MF632_000015_15	lcl|MF632_prot_MF632_000015_15 [locus_tag=MF632_000015] [protein=class I tRNA ligase family protein] [protein_id=MF632_000015] [location=complement(16603..18924)] [gbkey=CDS]	3	664	773	gb|CAA53189.1|ARO:3000521|Saur_mupA_MUP	gb|CAA53189.1|ARO:3000521|Saur_mupA_MUP [Staphylococcus aureus]	4	709	1024	0.688477	167	22.4	6.55e-25	108	90.9	290	38.9
MF632	lcl|MF632_prot_MF632_000021_21	lcl|MF632_prot_MF632_000021_21 [locus_tag=MF632_000021] [protein=ABC transporter ATP-binding protein] [protein_id=MF632_000021] [location=29592..30299] [gbkey=CDS]	1	215	235	gb|AAA99504.1|ARO:3002987|bcrA	gb|AAA99504.1|ARO:3002987|bcrA [Bacillus licheniformis]	1	212	306	0.689542	81	36.7	1.45e-34	122	124	125	56.6
MF632	lcl|MF632_prot_MF632_000068_65	lcl|MF632_prot_MF632_000068_65 [gene=fusA] [locus_tag=MF632_000068] [protein=elongation factor G] [protein_id=MF632_000068] [location=76918..79008] [gbkey=CDS]	12	666	696	gb|AAF01499.1|ARO:3000193|tet(T)	gb|AAF01499.1|ARO:3000193|tet(T) [Streptococcus pyogenes]	5	610	651	0.929339	169	25.8	1.24e-70	239	243	313	47.7
MF632	lcl|MF632_prot_MF632_000087_84	lcl|MF632_prot_MF632_000087_84 [locus_tag=MF632_000087] [protein=ATP-binding cassette domain-containing protein] [protein_id=MF632_000087] [location=97570..99189] [gbkey=CDS]	1	537	539	gb|APB03219.1|ARO:3003986|TaeA	gb|APB03219.1|ARO:3003986|TaeA [Paenibacillus sp. LC231]	3	531	648	0.814815	151	27.7	1.03e-53	189	187	272	49.8
MF632	lcl|MF632_prot_MF632_000117_111	lcl|MF632_prot_MF632_000117_111 [gene=rsmA] [locus_tag=MF632_000117] [protein=16S rRNA (adenine(1518)-N(6)/adenine(1519)-N(6))-dimethyltransferase RsmA] [protein_id=MF632_000117] [location=124221..125000] [gbkey=CDS]	10	200	259	gb|ANZ79476.1|ARO:3003908|Erm(47)	gb|ANZ79476.1|ARO:3003908|Erm(47) [Helcococcus kunzii]	7	194	246	0.760163	58	29.9	1.26e-19	82.4	75.4	103	53.1
MF632	lcl|MF632_prot_MF632_000166_158	lcl|MF632_prot_MF632_000166_158 [locus_tag=MF632_000166] [protein=energy-coupling factor transporter ATPase] [protein_id=MF632_000166] [location=complement(173258..174169)] [gbkey=CDS]	26	244	303	gb|AAA99504.1|ARO:3002987|bcrA	gb|AAA99504.1|ARO:3002987|bcrA [Bacillus licheniformis]	23	212	306	0.617647	68	30.8	3.96e-21	88.6	80.1	110	49.8
MF632	lcl|MF632_prot_MF632_000167_159	lcl|MF632_prot_MF632_000167_159 [locus_tag=MF632_000167] [protein=energy-coupling factor transporter ATPase] [protein_id=MF632_000167] [location=complement(174154..174960)] [gbkey=CDS]	1	220	268	gb|AAV85982.1|ARO:3000535|macB	gb|AAV85982.1|ARO:3000535|macB [Neisseria gonorrhoeae]	3	225	644	0.34472	76	32.6	1.67e-23	96.7	86.9	121	51.9
MF632	lcl|MF632_prot_MF632_000291_281	lcl|MF632_prot_MF632_000291_281 [gene=fmt] [locus_tag=MF632_000291] [protein=methionyl-tRNA formyltransferase] [protein_id=MF632_000291] [location=complement(296896..297747)] [gbkey=CDS]	26	249	283	gb|AAG06942.1|ARO:3002985|arnA	gb|AAG06942.1|ARO:3002985|arnA [Pseudomonas aeruginosa PAO1]	26	249	662	0.336858	60	26.4	3.29e-20	87.4	75.9	112	49.3
MF632	lcl|MF632_prot_MF632_000381_370	lcl|MF632_prot_MF632_000381_370 [locus_tag=MF632_000381] [protein=ABC transporter ATP-binding protein] [protein_id=MF632_000381] [location=complement(416172..417548)] [gbkey=CDS]	231	320	458	gb|ANZ79240.1|ARO:3004035|tetA(60)	gb|ANZ79240.1|ARO:3004035|tetA(60) [uncultured bacterium]	474	560	579	0.148532	31	34.4	3.31e-08	52.8	36.2	54	60
MF632	lcl|MF632_prot_MF632_000446_433	lcl|MF632_prot_MF632_000446_433 [locus_tag=MF632_000446] [protein=ABC transporter ATP-binding protein] [protein_id=MF632_000446] [location=483377..485164] [gbkey=CDS]	107	593	595	gb|WP_104671188.1|ARO:3003948|efrA	gb|WP_104671188.1|ARO:3003948|efrA [Enterococcus faecalis]	89	569	575	0.834783	171	35	2.38e-78	256	269	265	54.3
MF632	lcl|MF632_prot_MF632_000447_434	lcl|MF632_prot_MF632_000447_434 [locus_tag=MF632_000447] [protein=ABC transporter ATP-binding protein] [protein_id=MF632_000447] [location=485173..487101] [gbkey=CDS]	66	640	642	gb|AAK76136.1|ARO:3000025|patB	gb|AAK76136.1|ARO:3000025|patB [Streptococcus pneumoniae TIGR4]	57	585	588	0.897959	188	32.1	1.41e-76	253	263	316	53.9
MF632	lcl|MF632_prot_MF632_000527_511	lcl|MF632_prot_MF632_000527_511 [locus_tag=MF632_000527] [protein=dihydrofolate reductase] [protein_id=MF632_000527] [location=584911..585399] [gbkey=CDS]	2	124	162	gb|AHG97174.1|ARO:3003011|dfrA10	gb|AHG97174.1|ARO:3003011|dfrA10 [Klebsiella pneumoniae]	3	124	187	0.647059	38	30.4	5.75e-11	55.5	47	62	49.6
MF632	lcl|MF632_prot_MF632_000531_515	lcl|MF632_prot_MF632_000531_515 [locus_tag=MF632_000531] [protein=ABC transporter ATP-binding protein] [protein_id=MF632_000531] [location=complement(591663..593597)] [gbkey=CDS]	26	636	644	gb|AAK76136.1|ARO:3000025|patB	gb|AAK76136.1|ARO:3000025|patB [Streptococcus pneumoniae TIGR4]	2	583	588	0.988095	182	29.4	5.33e-86	278	294	329	53.2
MF632	lcl|MF632_prot_MF632_000532_516	lcl|MF632_prot_MF632_000532_516 [locus_tag=MF632_000532] [protein=ABC transporter ATP-binding protein] [protein_id=MF632_000532] [location=complement(593587..595353)] [gbkey=CDS]	76	588	588	gb|WP_104671188.1|ARO:3003948|efrA	gb|WP_104671188.1|ARO:3003948|efrA [Enterococcus faecalis]	56	574	575	0.90087	162	30.6	7.15e-70	233	241	286	54.1
MF632	lcl|MF632_prot_MF632_000542_526	lcl|MF632_prot_MF632_000542_526 [gene=infB] [locus_tag=MF632_000542] [protein=translation initiation factor IF-2] [protein_id=MF632_000542] [location=complement(605229..607034)] [gbkey=CDS]	116	267	601	gb|AAL09826.1|ARO:3007124|tet(W/32/O)	gb|AAL09826.1|ARO:3007124|tet(W/32/O) [Trueperella pyogenes]	6	189	639	0.286385	50	27.2	6.41e-13	68.6	51.7	76	41.3
MF632	lcl|MF632_prot_MF632_000555_539	lcl|MF632_prot_MF632_000555_539 [locus_tag=MF632_000555] [protein=valine--tRNA ligase] [protein_id=MF632_000555] [location=complement(620071..622557)] [gbkey=CDS]	172	681	828	gb|CAA53189.1|ARO:3000521|Saur_mupA_MUP	gb|CAA53189.1|ARO:3000521|Saur_mupA_MUP [Staphylococcus aureus]	215	773	1024	0.544922	148	25.9	2.27e-43	167	152	269	47
MF632	lcl|MF632_prot_MF632_000565_548	lcl|MF632_prot_MF632_000565_548 [locus_tag=MF632_000565] [protein=ABC transporter ATP-binding protein] [protein_id=MF632_000565] [location=complement(643226..644548)] [gbkey=CDS]	258	409	440	gb|AAA99504.1|ARO:3002987|bcrA	gb|AAA99504.1|ARO:3002987|bcrA [Bacillus licheniformis]	109	252	306	0.46732	44	28.9	2.86e-12	64.3	50.6	83	54.6
MF632	lcl|MF632_prot_MF632_000584_567	lcl|MF632_prot_MF632_000584_567 [locus_tag=MF632_000584] [protein=DNA-directed RNA polymerase subunit beta] [protein_id=MF632_000584] [location=complement(675579..679226)] [gbkey=CDS]	46	1189	1215	gb|WP_041777404.1|ARO:3004480|Bado_rpoB_RIF	gb|WP_041777404.1|ARO:3004480|Bado_rpoB_RIF [Bifidobacterium adolescentis]	79	1140	1186	0.894604	482	40.2	2.47e-275	807	922	674	56.3
MF632	lcl|MF632_prot_MF632_000586_569	lcl|MF632_prot_MF632_000586_569 [locus_tag=MF632_000586] [protein=ABC transporter ATP-binding protein] [protein_id=MF632_000586] [location=complement(680965..681690)] [gbkey=CDS]	1	216	241	gb|APB03219.1|ARO:3003986|TaeA	gb|APB03219.1|ARO:3003986|TaeA [Paenibacillus sp. LC231]	318	509	648	0.294753	52	23.9	3.02e-08	50.8	36.2	98	45
MF632	lcl|MF632_prot_MF632_000592_575	lcl|MF632_prot_MF632_000592_575 [locus_tag=MF632_000592] [protein=NAD(P)-dependent oxidoreductase] [protein_id=MF632_000592] [location=complement(688034..689071)] [gbkey=CDS]	36	321	345	gb|AAF36802.1|ARO:3002945|vanH_in_vanF_cl	gb|AAF36802.1|ARO:3002945|vanH_in_vanF_cl [Paenibacillus popilliae ATCC 14706]	40	311	322	0.841615	104	36.2	1.09e-44	153	158	155	54
MF632	lcl|MF632_prot_MF632_000599_582	lcl|MF632_prot_MF632_000599_582 [gene=ileS] [locus_tag=MF632_000599] [protein=isoleucine--tRNA ligase] [protein_id=MF632_000599] [location=complement(693086..695761)] [gbkey=CDS]	16	854	891	gb|AEY83581.1|ARO:3000510|Saur_mupB_MUP	gb|AEY83581.1|ARO:3000510|Saur_mupB_MUP [Staphylococcus aureus]	1	862	1033	0.833495	255	28.6	3.19e-105	347	357	446	50
MF632	lcl|MF632_prot_MF632_000664_634	lcl|MF632_prot_MF632_000664_634 [locus_tag=MF632_000664] [protein=ATP-binding cassette domain-containing protein] [protein_id=MF632_000664] [location=complement(761454..763892)] [gbkey=CDS]	28	96	812	gb|AAK76137.1|ARO:3000024|patA	gb|AAK76137.1|ARO:3000024|patA [Streptococcus pneumoniae TIGR4]	346	409	564	0.111702	24	34.8	5.3e-07	50.1	32.3	48	69.6
MF632	lcl|MF632_prot_MF632_000665_635	lcl|MF632_prot_MF632_000665_635 [locus_tag=MF632_000665] [protein=ABC transporter ATP-binding protein] [protein_id=MF632_000665] [location=complement(763885..764937)] [gbkey=CDS]	26	269	350	gb|ANZ79240.1|ARO:3004035|tetA(60)	gb|ANZ79240.1|ARO:3004035|tetA(60) [uncultured bacterium]	352	579	579	0.392055	67	27	3.68e-11	61.2	46	116	46.8
MF632	lcl|MF632_prot_MF632_000763_721	lcl|MF632_prot_MF632_000763_721 [gene=lepA] [locus_tag=MF632_000763] [protein=translation elongation factor 4] [protein_id=MF632_000763] [location=870072..871880] [gbkey=CDS]	5	373	602	gb|ABF69686.1|ARO:3007122|tet(O/W/32/O)	gb|ABF69686.1|ARO:3007122|tet(O/W/32/O) [Lactobacillus johnsonii]	2	420	639	0.654147	109	24.9	4.4e-28	116	102	178	40.7
MF632	lcl|MF632_prot_MF632_000768_726	lcl|MF632_prot_MF632_000768_726 [locus_tag=MF632_000768] [protein=ABC transporter ATP-binding protein] [protein_id=MF632_000768] [location=complement(877281..878831)] [gbkey=CDS]	318	514	516	gb|AAC74000.1|ARO:3003950|msbA	gb|AAC74000.1|ARO:3003950|msbA [Escherichia coli str. K-12 substr. MG1655]	341	552	582	0.362543	60	28.2	7.27e-12	64.7	48.4	103	48.4
MF632	lcl|MF632_prot_MF632_000780_738	lcl|MF632_prot_MF632_000780_738 [locus_tag=MF632_000780] [protein=ABC transporter ATP-binding protein] [protein_id=MF632_000780] [location=complement(890691..891632)] [gbkey=CDS]	77	308	313	gb|AAV85982.1|ARO:3000535|macB	gb|AAV85982.1|ARO:3000535|macB [Neisseria gonorrhoeae]	2	233	644	0.358696	93	39.4	4.77e-46	162	161	143	60.6
Myco-2	lcl|NZ_AP022325_prot_Myco-2_000017_17	lcl|NZ_AP022325_prot_Myco-2_000017_17 [locus_tag=Myco-2_000017] [protein=class I tRNA ligase family protein] [protein_id=Myco-2_000017] [location=complement(16605..18926)] [gbkey=CDS]	3	603	773	gb|CAA53189.1|ARO:3000521|Saur_mupA_MUP	gb|CAA53189.1|ARO:3000521|Saur_mupA_MUP [Staphylococcus aureus]	4	648	1024	0.628906	154	22.5	1.25e-25	110	93.3	267	39.1
Myco-2	lcl|NZ_AP022325_prot_Myco-2_000024_24	lcl|NZ_AP022325_prot_Myco-2_000024_24 [locus_tag=Myco-2_000024] [protein=ABC transporter ATP-binding protein] [protein_id=Myco-2_000024] [location=29594..30301] [gbkey=CDS]	1	215	235	gb|AAA99504.1|ARO:3002987|bcrA	gb|AAA99504.1|ARO:3002987|bcrA [Bacillus licheniformis]	1	212	306	0.689542	81	36.7	7.38e-35	123	125	126	57
Myco-2	lcl|NZ_AP022325_prot_Myco-2_000110_103	lcl|NZ_AP022325_prot_Myco-2_000110_103 [locus_tag=Myco-2_000110] [protein=ABC transporter ATP-binding protein] [protein_id=Myco-2_000110] [location=121933..122985] [gbkey=CDS]	26	269	350	gb|ANZ79240.1|ARO:3004035|tetA(60)	gb|ANZ79240.1|ARO:3004035|tetA(60) [uncultured bacterium]	352	579	579	0.392055	70	27.9	4.95e-12	63.9	48.9	119	47.4
Myco-2	lcl|NZ_AP022325_prot_Myco-2_000111_104	lcl|NZ_AP022325_prot_Myco-2_000111_104 [locus_tag=Myco-2_000111] [protein=ATP-binding cassette domain-containing protein] [protein_id=Myco-2_000111] [location=122978..125395] [gbkey=CDS]	28	96	805	gb|AAK76137.1|ARO:3000024|patA	gb|AAK76137.1|ARO:3000024|patA [Streptococcus pneumoniae TIGR4]	346	409	564	0.111702	24	34.8	5.24e-07	50.1	32.3	48	69.6
Myco-2	lcl|NZ_AP022325_prot_Myco-2_000186_166	lcl|NZ_AP022325_prot_Myco-2_000186_166 [gene=ileS] [locus_tag=Myco-2_000186] [protein=isoleucine--tRNA ligase] [protein_id=Myco-2_000186] [location=192839..195514] [gbkey=CDS]	16	854	891	gb|AEY83581.1|ARO:3000510|Saur_mupB_MUP	gb|AEY83581.1|ARO:3000510|Saur_mupB_MUP [Staphylococcus aureus]	1	862	1033	0.833495	257	28.8	8.87e-108	353	366	447	50.1
Myco-2	lcl|NZ_AP022325_prot_Myco-2_000193_173	lcl|NZ_AP022325_prot_Myco-2_000193_173 [locus_tag=Myco-2_000193] [protein=NAD(P)-dependent oxidoreductase] [protein_id=Myco-2_000193] [location=199527..200564] [gbkey=CDS]	36	321	345	gb|AAF36802.1|ARO:3002945|vanH_in_vanF_cl	gb|AAF36802.1|ARO:3002945|vanH_in_vanF_cl [Paenibacillus popilliae ATCC 14706]	40	311	322	0.841615	104	36.2	1.09e-44	153	158	155	54
Myco-2	lcl|NZ_AP022325_prot_Myco-2_000201_181	lcl|NZ_AP022325_prot_Myco-2_000201_181 [locus_tag=Myco-2_000201] [protein=DNA-directed RNA polymerase subunit beta] [protein_id=Myco-2_000201] [location=209372..213019] [gbkey=CDS]	46	1189	1215	gb|WP_041777404.1|ARO:3004480|Bado_rpoB_RIF	gb|WP_041777404.1|ARO:3004480|Bado_rpoB_RIF [Bifidobacterium adolescentis]	79	1140	1186	0.894604	480	40.1	1.54e-273	802	916	672	56.1
Myco-2	lcl|NZ_AP022325_prot_Myco-2_000220_200	lcl|NZ_AP022325_prot_Myco-2_000220_200 [locus_tag=Myco-2_000220] [protein=ABC transporter ATP-binding protein] [protein_id=Myco-2_000220] [location=242293..243615] [gbkey=CDS]	258	409	440	gb|AAA99504.1|ARO:3002987|bcrA	gb|AAA99504.1|ARO:3002987|bcrA [Bacillus licheniformis]	109	252	306	0.46732	44	28.9	2.86e-12	64.3	50.6	83	54.6
Myco-2	lcl|NZ_AP022325_prot_Myco-2_000230_209	lcl|NZ_AP022325_prot_Myco-2_000230_209 [locus_tag=Myco-2_000230] [protein=valine--tRNA ligase] [protein_id=Myco-2_000230] [location=264261..266747] [gbkey=CDS]	172	681	828	gb|CAA53189.1|ARO:3000521|Saur_mupA_MUP	gb|CAA53189.1|ARO:3000521|Saur_mupA_MUP [Staphylococcus aureus]	215	773	1024	0.544922	148	25.9	2.27e-43	167	152	269	47
Myco-2	lcl|NZ_AP022325_prot_Myco-2_000244_223	lcl|NZ_AP022325_prot_Myco-2_000244_223 [gene=infB] [locus_tag=Myco-2_000244] [protein=translation initiation factor IF-2] [protein_id=Myco-2_000244] [location=281524..283329] [gbkey=CDS]	116	267	601	gb|AAL09826.1|ARO:3007124|tet(W/32/O)	gb|AAL09826.1|ARO:3007124|tet(W/32/O) [Trueperella pyogenes]	6	189	639	0.286385	50	27.2	6.41e-13	68.6	51.7	76	41.3
Myco-2	lcl|NZ_AP022325_prot_Myco-2_000254_233	lcl|NZ_AP022325_prot_Myco-2_000254_233 [locus_tag=Myco-2_000254] [protein=ABC transporter ATP-binding protein] [protein_id=Myco-2_000254] [location=293204..294970] [gbkey=CDS]	76	588	588	gb|WP_104671188.1|ARO:3003948|efrA	gb|WP_104671188.1|ARO:3003948|efrA [Enterococcus faecalis]	56	574	575	0.90087	163	30.8	1.94e-69	232	239	287	54.3
Myco-2	lcl|NZ_AP022325_prot_Myco-2_000255_234	lcl|NZ_AP022325_prot_Myco-2_000255_234 [locus_tag=Myco-2_000255] [protein=ABC transporter ATP-binding protein] [protein_id=Myco-2_000255] [location=294960..296894] [gbkey=CDS]	26	638	644	gb|AAK76136.1|ARO:3000025|patB	gb|AAK76136.1|ARO:3000025|patB [Streptococcus pneumoniae TIGR4]	2	585	588	0.991497	181	29.1	1.53e-84	274	289	327	52.7
Myco-2	lcl|NZ_AP022325_prot_Myco-2_000258_237	lcl|NZ_AP022325_prot_Myco-2_000258_237 [locus_tag=Myco-2_000258] [protein=dihydrofolate reductase] [protein_id=Myco-2_000258] [location=complement(301613..302101)] [gbkey=CDS]	2	124	162	gb|AHG97174.1|ARO:3003011|dfrA10	gb|AHG97174.1|ARO:3003011|dfrA10 [Klebsiella pneumoniae]	3	124	187	0.647059	38	30.4	1.1e-10	54.7	46.1	62	49.6
Myco-2	lcl|NZ_AP022325_prot_Myco-2_000319_295	lcl|NZ_AP022325_prot_Myco-2_000319_295 [locus_tag=Myco-2_000319] [protein=ABC transporter ATP-binding protein] [protein_id=Myco-2_000319] [location=complement(371354..373282)] [gbkey=CDS]	66	640	642	gb|AAK76136.1|ARO:3000025|patB	gb|AAK76136.1|ARO:3000025|patB [Streptococcus pneumoniae TIGR4]	57	585	588	0.897959	186	31.7	1.41e-76	253	263	314	53.6
Myco-2	lcl|NZ_AP022325_prot_Myco-2_000320_296	lcl|NZ_AP022325_prot_Myco-2_000320_296 [locus_tag=Myco-2_000320] [protein=ABC transporter ATP-binding protein] [protein_id=Myco-2_000320] [location=complement(373291..375078)] [gbkey=CDS]	107	593	595	gb|WP_104671188.1|ARO:3003948|efrA	gb|WP_104671188.1|ARO:3003948|efrA [Enterococcus faecalis]	89	569	575	0.834783	172	35.2	3.19e-79	258	272	266	54.5
Myco-2	lcl|NZ_AP022325_prot_Myco-2_000379_354	lcl|NZ_AP022325_prot_Myco-2_000379_354 [locus_tag=Myco-2_000379] [protein=ABC transporter ATP-binding protein] [protein_id=Myco-2_000379] [location=425929..427305] [gbkey=CDS]	231	320	458	gb|ANZ79240.1|ARO:3004035|tetA(60)	gb|ANZ79240.1|ARO:3004035|tetA(60) [uncultured bacterium]	474	560	579	0.148532	31	34.4	4.38e-08	52.4	35.8	54	60
Myco-2	lcl|NZ_AP022325_prot_Myco-2_000472_446	lcl|NZ_AP022325_prot_Myco-2_000472_446 [gene=fmt] [locus_tag=Myco-2_000472] [protein=methionyl-tRNA formyltransferase] [protein_id=Myco-2_000472] [location=539571..540422] [gbkey=CDS]	26	249	283	gb|AAG06942.1|ARO:3002985|arnA	gb|AAG06942.1|ARO:3002985|arnA [Pseudomonas aeruginosa PAO1]	26	249	662	0.336858	60	26.4	3.29e-20	87.4	75.9	115	50.7
Myco-2	lcl|NZ_AP022325_prot_Myco-2_000593_565	lcl|NZ_AP022325_prot_Myco-2_000593_565 [locus_tag=Myco-2_000593] [protein=energy-coupling factor transporter ATPase] [protein_id=Myco-2_000593] [location=656400..657206] [gbkey=CDS]	1	220	268	gb|AAV85982.1|ARO:3000535|macB	gb|AAV85982.1|ARO:3000535|macB [Neisseria gonorrhoeae]	3	225	644	0.34472	73	31.3	3.06e-23	95.9	86	118	50.6
Myco-2	lcl|NZ_AP022325_prot_Myco-2_000594_566	lcl|NZ_AP022325_prot_Myco-2_000594_566 [locus_tag=Myco-2_000594] [protein=energy-coupling factor transporter ATPase] [protein_id=Myco-2_000594] [location=657191..658102] [gbkey=CDS]	26	244	303	gb|AAA99504.1|ARO:3002987|bcrA	gb|AAA99504.1|ARO:3002987|bcrA [Bacillus licheniformis]	23	212	306	0.617647	68	30.8	3.96e-21	88.6	80.1	110	49.8
Myco-2	lcl|NZ_AP022325_prot_Myco-2_000636_606	lcl|NZ_AP022325_prot_Myco-2_000636_606 [gene=rsmA] [locus_tag=Myco-2_000636] [protein=16S rRNA (adenine(1518)-N(6)/adenine(1519)-N(6))-dimethyltransferase RsmA] [protein_id=Myco-2_000636] [location=complement(697490..698269)] [gbkey=CDS]	8	193	259	gb|AAC69328.1|ARO:3001265|Erm(30)	gb|AAC69328.1|ARO:3001265|Erm(30) [Streptomyces venezuelae]	17	197	336	0.535714	56	29.2	2.13e-19	83.2	74.2	102	53.1
Myco-2	lcl|NZ_AP022325_prot_Myco-2_000663_630	lcl|NZ_AP022325_prot_Myco-2_000663_630 [locus_tag=Myco-2_000663] [protein=ATP-binding cassette domain-containing protein] [protein_id=Myco-2_000663] [location=complement(720753..722372)] [gbkey=CDS]	1	537	539	gb|APB03219.1|ARO:3003986|TaeA	gb|APB03219.1|ARO:3003986|TaeA [Paenibacillus sp. LC231]	3	531	648	0.814815	151	27.7	1.03e-53	189	187	272	49.8
Myco-2	lcl|NZ_AP022325_prot_Myco-2_000689_656	lcl|NZ_AP022325_prot_Myco-2_000689_656 [gene=fusA] [locus_tag=Myco-2_000689] [protein=elongation factor G] [protein_id=Myco-2_000689] [location=complement(743341..745431)] [gbkey=CDS]	12	666	696	gb|AAF01499.1|ARO:3000193|tet(T)	gb|AAF01499.1|ARO:3000193|tet(T) [Streptococcus pyogenes]	5	610	651	0.929339	169	25.8	1.24e-70	239	243	313	47.7
Myco-2	lcl|NZ_AP022325_prot_Myco-2_000751_710	lcl|NZ_AP022325_prot_Myco-2_000751_710 [gene=lepA] [locus_tag=Myco-2_000751] [protein=translation elongation factor 4] [protein_id=Myco-2_000751] [location=800947..802755] [gbkey=CDS]	5	373	602	gb|ABF69686.1|ARO:3007122|tet(O/W/32/O)	gb|ABF69686.1|ARO:3007122|tet(O/W/32/O) [Lactobacillus johnsonii]	2	420	639	0.654147	109	24.9	1.39e-28	117	103	179	41
Myco-2	lcl|NZ_AP022325_prot_Myco-2_000771_730	lcl|NZ_AP022325_prot_Myco-2_000771_730 [locus_tag=Myco-2_000771] [protein=ABC transporter ATP-binding protein] [protein_id=Myco-2_000771] [location=complement(823410..824351)] [gbkey=CDS]	77	308	313	gb|AAV85982.1|ARO:3000535|macB	gb|AAV85982.1|ARO:3000535|macB [Neisseria gonorrhoeae]	2	233	644	0.358696	94	39.8	3.46e-46	162	162	143	60.6

## Sheet: Supplementary Table 06 - VFDB
Genome	qseqid	qtitle	qstart	qend	qlen	sseqid	stitle	sstart	send	slen	LengthRatio	nident	pident	evalue	bitScore	corrected_bitscore	positive	ppos
MF047	lcl|MF047_prot_MF047_000021_21	lcl|MF047_prot_MF047_000021_21 [locus_tag=MF047_000021] [protein=ABC transporter ATP-binding protein] [protein_id=MF047_000021] [location=29593..30300] [gbkey=CDS]	10	212	235	VFG030680(gb|WP_011856409)	VFG030680(gb|WP_011856409) (sugC) sn-glycerol-3-phosphate ABC transporter ATP-binding protein UgpC [Trehalose-recycling ABC transporter (VF0842) - Nutritional/Metabolic factor (VFC0272)] [Mycobacterium sp. JLS]	6	211	405	0.506173	58	28	3.41e-21	90.9	83	110	53.1
MF047	lcl|MF047_prot_MF047_000043_41	lcl|MF047_prot_MF047_000043_41 [gene=eno] [locus_tag=MF047_000043] [protein=phosphopyruvate hydratase] [protein_id=MF047_000043] [location=complement(52060..53421)] [gbkey=CDS]	1	453	453	VFG005580(gb|WP_000022813)	VFG005580(gb|WP_000022813) (eno) phosphopyruvate hydratase [Streptococcal enolase (VF1060) - Exoenzyme (VFC0251)] [Streptococcus pneumoniae TIGR4]	1	434	434	0.997696	268	58.9	1.34e-175	498	595	333	73.2
MF047	lcl|MF047_prot_MF047_000065_62	lcl|MF047_prot_MF047_000065_62 [locus_tag=MF047_000065] [protein=DNA starvation/stationary phase protection protein] [protein_id=MF047_000065] [location=74341..74757] [gbkey=CDS]	2	107	138	VFG006375(gb|WP_041308928)	VFG006375(gb|WP_041308928) (napA) neutrophil activating protein NapA [HP-NAP (VF0052) - Immune modulation (VFC0258)] [Helicobacter hepaticus ATCC 51449]	3	108	145	0.724138	31	29.2	2.17e-14	65.5	61.9	59	55.7
MF047	lcl|MF047_prot_MF047_000103_100	lcl|MF047_prot_MF047_000103_100 [gene=secA] [locus_tag=MF047_000103] [protein=preprotein translocase subunit SecA] [pseudo=true] [location=115450..117969] [gbkey=CDS]	66	603	840	VFG009229(gb|WP_085978051)	VFG009229(gb|WP_085978051) (secA2) accessory Sec system translocase SecA2 [Accessory secretion factor (VF0808) - Others (VFC0346)] [Mycobacterium gilvum PYR-GCK]	65	608	769	0.706112	214	38.9	8.91e-117	372	399	319	58
MF047	lcl|MF047_prot_MF047_000111_108	lcl|MF047_prot_MF047_000111_108 [locus_tag=MF047_000111] [protein=ATP-binding cassette domain-containing protein] [protein_id=MF047_000111] [location=126557..128176] [gbkey=CDS]	1	215	539	VFG035924(gb|WP_000593973)	VFG035924(gb|WP_000593973) (aatC) ATP-binding protein AatC [Dispersin (VF0215) - Others (VFC0346)] [Escherichia coli O78:H11:K80 str. H10407]	1	199	208	0.951923	66	29.3	2.39e-09	57.4	44.6	100	44.4
MF047	lcl|MF047_prot_MF047_000114_111	lcl|MF047_prot_MF047_000114_111 [locus_tag=MF047_000114] [protein=16S rRNA (uracil(1498)-N(3))-methyltransferase] [protein_id=MF047_000114] [location=130152..130829] [gbkey=CDS]	52	223	225	VFG045607(gb|WP_010948621)	VFG045607(gb|WP_010948621) (LPG_RS14840) Dot/Icm type IV secretion system effector [Dot/Icm T4SS secreted effectors (VF0798) - Effector delivery system (VFC0086)] [Legionella pneumophila subsp. pneumophila str. Philadelphia 1]	66	238	244	0.704918	64	36.8	1.37e-20	86.7	81.7	92	52.9
MF047	lcl|MF047_prot_MF047_000168_162	lcl|MF047_prot_MF047_000168_162 [gene=tuf] [locus_tag=MF047_000168] [protein=elongation factor Tu] [protein_id=MF047_000168] [location=complement(186326..187513)] [gbkey=CDS]	1	395	395	VFG016493(gb|WP_011283803)	VFG016493(gb|WP_011283803) (tuf) elongation factor Tu [EF-Tu (VF0877) - Adherence (VFC0001)] [Mycoplasma synoviae 53]	1	394	394	0.997462	356	90.1	2.1e-260	709	877	379	95.9
MF047	lcl|MF047_prot_MF047_000199_191	lcl|MF047_prot_MF047_000199_191 [locus_tag=MF047_000199] [protein=energy-coupling factor transporter ATPase] [protein_id=MF047_000199] [location=complement(223551..224462)] [gbkey=CDS]	2	284	303	VFG030691(gb|WP_012395776)	VFG030691(gb|WP_012395776) (sugC) sn-glycerol-3-phosphate ABC transporter ATP-binding protein UgpC [Trehalose-recycling ABC transporter (VF0842) - Nutritional/Metabolic factor (VFC0272)] [Mycobacterium marinum M]	3	255	395	0.637975	77	26.9	3.79e-21	92.4	82.9	132	46.2
MF047	lcl|MF047_prot_MF047_000200_192	lcl|MF047_prot_MF047_000200_192 [locus_tag=MF047_000200] [protein=energy-coupling factor transporter ATPase] [protein_id=MF047_000200] [location=complement(224447..225253)] [gbkey=CDS]	13	225	268	VFG044153(gb|WP_011063599)	VFG044153(gb|WP_011063599) (PFL_RS27280) type I secretion system permease/ATPase [HasA-type hemophore-mediated heme uptake system (VF0940) - Nutritional/Metabolic factor (VFC0272)] [Pseudomonas fluorescens Pf-5]	342	555	598	0.356187	69	30.8	1.2e-27	111	103	121	54
MF047	lcl|MF047_prot_MF047_000201_193	lcl|MF047_prot_MF047_000201_193 [gene=gap] [locus_tag=MF047_000201] [protein=type I glyceraldehyde-3-phosphate dehydrogenase] [protein_id=MF047_000201] [location=225442..226437] [gbkey=CDS]	3	331	331	VFG043556(gb|WP_009885879)	VFG043556(gb|WP_009885879) (gap) type I glyceraldehyde-3-phosphate dehydrogenase [MG_301/GAPDH (VF0887) - Adherence (VFC0001)] [Mycoplasma genitalium G37]	9	337	337	0.973294	191	57.9	8.47e-129	371	440	248	75.2
MF047	lcl|MF047_prot_MF047_000222_212	lcl|MF047_prot_MF047_000222_212 [locus_tag=MF047_000222] [protein=CNNM domain-containing protein] [protein_id=MF047_000222] [location=247762..248994] [gbkey=CDS]	181	319	410	VFG040666(gb|WP_012719992)	VFG040666(gb|WP_012719992) (tlyC) hemolysin C [TlyC (VF0489) - Exoenzyme (VFC0251)] [Rickettsia africae ESF-5]	61	204	299	0.478261	39	26.7	1.28e-08	55.8	41.7	72	49.3
MF047	lcl|MF047_prot_MF047_000243_233	lcl|MF047_prot_MF047_000243_233 [locus_tag=MF047_000243] [protein=ABC transporter ATP-binding protein] [protein_id=MF047_000243] [location=269535..270779] [gbkey=CDS]	55	341	414	VFG030691(gb|WP_012395776)	VFG030691(gb|WP_012395776) (sugC) sn-glycerol-3-phosphate ABC transporter ATP-binding protein UgpC [Trehalose-recycling ABC transporter (VF0842) - Nutritional/Metabolic factor (VFC0272)] [Mycobacterium marinum M]	2	288	395	0.724051	146	50.3	2.48e-87	270	302	193	66.6
MF047	lcl|MF047_prot_MF047_000260_250	lcl|MF047_prot_MF047_000260_250 [locus_tag=MF047_000260] [protein=F0F1 ATP synthase subunit beta] [protein_id=MF047_000260] [location=294772..296151] [gbkey=CDS]	92	415	459	VFG016965(gb|WP_006343712)	VFG016965(gb|WP_006343712) (cdsN) Type III secretion system ATPase [TTSS (VF0344) - Effector delivery system (VFC0086)] [Chlamydophila abortus S26/3]	121	436	442	0.71267	98	30.2	4.72e-37	140	135	167	51.4
MF047	lcl|MF047_prot_MF047_000307_297	lcl|MF047_prot_MF047_000307_297 [locus_tag=MF047_000307] [protein=ATP-binding cassette domain-containing protein] [protein_id=MF047_000307] [location=complement(332885..334972)] [gbkey=CDS]	443	649	695	VFG030704(gb|WP_015292799)	VFG030704(gb|WP_015292799) (sugC) trehalose ABC transporter ATP-binding protein SugC [Trehalose-recycling ABC transporter (VF0842) - Nutritional/Metabolic factor (VFC0272)] [Mycobacterium canettii CIPT 140070017]	106	325	393	0.557252	93	42.3	5.1e-41	154	148	129	58.6
MF047	lcl|MF047_prot_MF047_000339_328	lcl|MF047_prot_MF047_000339_328 [gene=msrA] [locus_tag=MF047_000339] [protein=peptide-methionine (S)-S-oxide reductase MsrA] [protein_id=MF047_000339] [location=complement(375591..376088)] [gbkey=CDS]	3	161	165	VFG037101(gb|WP_010951394)	VFG037101(gb|WP_010951394) (msrA/B(pilB)) trifunctional thioredoxin/methionine sulfoxide reductase A/B protein [MsrAB (VF0456) - Stress survival (VFC0282)] [Neisseria gonorrhoeae FA 1090]	199	358	522	0.304598	71	43.6	8.2e-37	132	134	96	58.9
MF047	lcl|MF047_prot_MF047_000341_330	lcl|MF047_prot_MF047_000341_330 [locus_tag=MF047_000341] [protein=cation-translocating P-type ATPase] [protein_id=MF047_000341] [location=376897..379617] [gbkey=CDS]	12	670	906	VFG018402(gb|WP_000131305)	VFG018402(gb|WP_000131305) (mgtB) Mg2+ transport protein [MgtBC (VF0106) - Nutritional/Metabolic factor (VFC0272)] [Salmonella enterica subsp. arizonae serovar 62:z4,z23:-- str. RSK2980]	49	704	908	0.721366	208	29.8	1.18e-71	254	249	358	51.4
MF047	lcl|MF047_prot_MF047_000400_389	lcl|MF047_prot_MF047_000400_389 [gene=atpA] [locus_tag=MF047_000400] [protein=F0F1 ATP synthase subunit alpha] [protein_id=MF047_000400] [location=457828..459405] [gbkey=CDS]	65	416	525	VFG041785(gb|WP_011176697)	VFG041785(gb|WP_011176697) (sctN) type III secretion system ATPase SctN [T3SS (VF1265) - Effector delivery system (VFC0086)] [Desulfovibrio vulgaris str. Hildenborough]	57	409	438	0.803653	114	31.8	4.48e-41	153	148	173	48.2
MF047	lcl|MF047_prot_MF047_000402_391	lcl|MF047_prot_MF047_000402_391 [gene=atpD] [locus_tag=MF047_000402] [protein=F0F1 ATP synthase subunit beta] [protein_id=MF047_000402] [location=460264..461658] [gbkey=CDS]	2	406	464	VFG041785(gb|WP_011176697)	VFG041785(gb|WP_011176697) (sctN) type III secretion system ATPase SctN [T3SS (VF1265) - Effector delivery system (VFC0086)] [Desulfovibrio vulgaris str. Hildenborough]	20	418	438	0.908676	128	31.2	1.05e-53	186	190	215	52.4
MF047	lcl|MF047_prot_MF047_000417_406	lcl|MF047_prot_MF047_000417_406 [locus_tag=MF047_000417] [protein=ABC transporter ATP-binding protein] [protein_id=MF047_000417] [location=complement(476750..478126)] [gbkey=CDS]	201	373	458	VFG030673(gb|WP_010908121)	VFG030673(gb|WP_010908121) (sugC) sn-glycerol-3-phosphate ABC transporter ATP-binding protein UgpC [Trehalose-recycling ABC transporter (VF0842) - Nutritional/Metabolic factor (VFC0272)] [Mycobacterium leprae TN]	105	269	392	0.418367	69	39.4	1.28e-30	122	114	106	60.6
MF047	lcl|MF047_prot_MF047_000447_435	lcl|MF047_prot_MF047_000447_435 [gene=msrB] [locus_tag=MF047_000447] [protein=peptide-methionine (R)-S-oxide reductase MsrB] [pseudo=true] [location=508446..508895] [gbkey=CDS]	17	149	149	VFG037099(gb|WP_002216163)	VFG037099(gb|WP_002216163) (msrA/B(pilB)) trifunctional thioredoxin/methionine sulfoxide reductase A/B protein [MsrAB (VF0456) - Stress survival (VFC0282)] [Neisseria meningitidis Z2491]	390	522	522	0.252874	76	57.1	5.61e-47	159	168	96	72.2
MF047	lcl|MF047_prot_MF047_000449_437	lcl|MF047_prot_MF047_000449_437 [locus_tag=MF047_000449] [protein=phosphatidate cytidylyltransferase] [protein_id=MF047_000449] [location=complement(513752..514762)] [gbkey=CDS]	176	326	336	VFG002189(gb|WP_002359680)	VFG002189(gb|WP_002359680) (cpsB/cdsA) phosphatidate cytidylyltransferase [Capsule (VF0361) - Immune modulation (VFC0258)] [Enterococcus faecalis V583]	125	257	266	0.496241	55	35.7	4.03e-16	77	66.8	82	53.2
MF047	lcl|MF047_prot_MF047_000450_438	lcl|MF047_prot_MF047_000450_438 [locus_tag=MF047_000450] [protein=phosphotransferase] [protein_id=MF047_000450] [location=514819..515562] [gbkey=CDS]	71	227	247	VFG013447(gb|WP_011609614)	VFG013447(gb|WP_011609614) (licA) choline kinase [LOS (VF0044) - Immune modulation (VFC0258)] [Haemophilus somnus 129PT]	81	250	267	0.632959	54	31.6	2.27e-13	67.8	57.6	89	52
MF047	lcl|MF047_prot_MF047_000469_457	lcl|MF047_prot_MF047_000469_457 [locus_tag=MF047_000469] [protein=ABC transporter ATP-binding protein] [protein_id=MF047_000469] [location=532839..534626] [gbkey=CDS]	78	588	595	VFG013249(gb|WP_011271803)	VFG013249(gb|WP_011271803) (msbA) lipid transporter ATP-binding/permease [LOS (VF0044) - Immune modulation (VFC0258)] [Haemophilus influenzae 86-028NP]	76	580	587	0.858603	138	26.8	1.39e-47	175	170	258	50.1
MF047	lcl|MF047_prot_MF047_000470_458	lcl|MF047_prot_MF047_000470_458 [locus_tag=MF047_000470] [protein=ABC transporter ATP-binding protein] [protein_id=MF047_000470] [location=534635..536563] [gbkey=CDS]	51	640	642	VFG013149(gb|WP_041605303)	VFG013149(gb|WP_041605303) (msbA) lipid transporter ATP-binding/permease [LOS (VF0044) - Immune modulation (VFC0258)] [Haemophilus somnus 2336]	46	580	582	0.917526	175	29.5	4.53e-65	224	228	296	49.9
MF047	lcl|MF047_prot_MF047_000485_473	lcl|MF047_prot_MF047_000485_473 [locus_tag=MF047_000485] [protein=lysophospholipid acyltransferase family protein] [protein_id=MF047_000485] [location=complement(549579..550343)] [gbkey=CDS]	56	199	254	VFG015780(gb|WP_012269866)	VFG015780(gb|WP_012269866) (hdtS) 1-acyl-sn-glycerol-3-phosphate acyltransferase [Acylhomoserine lactone synthase (VF0907) - Biofilm (VFC0271)] [Pseudomonas putida GB-1]	60	191	261	0.501916	38	26.4	1.38e-09	57	45.1	72	50
MF047	lcl|MF047_prot_MF047_000500_485	lcl|MF047_prot_MF047_000500_485 [locus_tag=MF047_000500] [protein=hypothetical protein] [protein_id=MF047_000500] [location=complement(568113..570515)] [gbkey=CDS]	439	647	800	VFG016523(gb|WP_010925495)	VFG016523(gb|WP_010925495) (nuc) membrane nuclease [Nuclease (VF0880) - Exoenzyme (VFC0251)] [Mycoplasma pulmonis UAB CTIP]	193	388	394	0.494924	69	32.1	2.81e-16	81.6	66.7	99	46
MF047	lcl|MF047_prot_MF047_000536_521	lcl|MF047_prot_MF047_000536_521 [locus_tag=MF047_000536] [protein=ABC transporter ATP-binding protein] [protein_id=MF047_000536] [location=complement(618226..620160)] [gbkey=CDS]	113	634	644	VFG013252(gb|WP_010945439)	VFG013252(gb|WP_010945439) (msbA) lipid transporter ATP-binding/permease [LOS (VF0044) - Immune modulation (VFC0258)] [Haemophilus ducreyi 35000HP]	94	576	582	0.828179	166	31.3	2.45e-66	228	232	271	51.1
MF047	lcl|MF047_prot_MF047_000537_522	lcl|MF047_prot_MF047_000537_522 [locus_tag=MF047_000537] [protein=ABC transporter ATP-binding protein] [protein_id=MF047_000537] [location=complement(620150..621916)] [gbkey=CDS]	69	581	588	VFG013250(gb|WP_005687513)	VFG013250(gb|WP_005687513) (msbA) lipid transporter ATP-binding/permease [LOS (VF0044) - Immune modulation (VFC0258)] [Haemophilus influenzae PittEE]	70	586	587	0.879046	155	29.6	1.16e-60	211	213	278	53.1
MF047	lcl|MF047_prot_MF047_000547_532	lcl|MF047_prot_MF047_000547_532 [gene=infB] [locus_tag=MF047_000547] [protein=translation initiation factor IF-2] [protein_id=MF047_000547] [location=complement(631791..633596)] [gbkey=CDS]	116	313	601	VFG016493(gb|WP_011283803)	VFG016493(gb|WP_011283803) (tuf) elongation factor Tu [EF-Tu (VF0877) - Adherence (VFC0001)] [Mycoplasma synoviae 53]	15	237	394	0.563452	81	35.8	1.27e-18	88.2	74.5	106	46.9
MF047	lcl|MF047_prot_MF047_000565_550	lcl|MF047_prot_MF047_000565_550 [gene=uvrA] [locus_tag=MF047_000565] [protein=excinuclease ABC subunit UvrA] [protein_id=MF047_000565] [location=complement(654077..656923)] [gbkey=CDS]	822	910	948	VFG035919(gb|WP_000621743)	VFG035919(gb|WP_000621743) (aatC) ATP-binding protein AatC [Dispersin (VF0215) - Others (VFC0346)] [Escherichia coli O104:H4 str. 2009EL-2050]	121	206	209	0.406699	35	39.3	8.81e-09	56.6	42.7	51	57.3
MF047	lcl|MF047_prot_MF047_000568_553	lcl|MF047_prot_MF047_000568_553 [locus_tag=MF047_000568] [protein=GDSL-type esterase/lipase family protein] [protein_id=MF047_000568] [location=complement(660857..670876)] [gbkey=CDS]	100	499	3339	VFG016479(gb|WP_011284378)	VFG016479(gb|WP_011284378) (p65) SGNH/GDSL hydrolase family protein [P65 (VF0872) - Invasion (VFC0083)] [Mycoplasma hyopneumoniae J]	39	461	627	0.673046	115	26.5	3.54e-32	135	118	203	46.8
MF047	lcl|MF047_prot_MF047_000571_555	lcl|MF047_prot_MF047_000571_555 [locus_tag=MF047_000571] [protein=ABC transporter ATP-binding protein] [protein_id=MF047_000571] [location=complement(671693..673015)] [gbkey=CDS]	133	436	440	VFG016532(gb|NP_975942)	VFG016532(gb|NP_975942) (oppF) oligopeptide ABC transporter permease [Capsule (VF0881) - Immune modulation (VFC0258)] [Mycoplasma mycoides subsp. mycoides SC str. PG1]	1	310	320	0.965625	187	59.9	2.1e-115	340	396	233	74.7
MF047	lcl|MF047_prot_MF047_000572_556	lcl|MF047_prot_MF047_000572_556 [locus_tag=MF047_000572] [protein=ABC transporter ATP-binding protein] [protein_id=MF047_000572] [location=complement(673005..674384)] [gbkey=CDS]	253	385	459	VFG016532(gb|NP_975942)	VFG016532(gb|NP_975942) (oppF) oligopeptide ABC transporter permease [Capsule (VF0881) - Immune modulation (VFC0258)] [Mycoplasma mycoides subsp. mycoides SC str. PG1]	140	274	320	0.41875	57	42.2	1.96e-24	103	94.1	89	65.9
MF047	lcl|MF047_prot_MF047_000582_566	lcl|MF047_prot_MF047_000582_566 [gene=tig] [locus_tag=MF047_000582] [protein=trigger factor] [protein_id=MF047_000582] [location=692945..694261] [gbkey=CDS]	1	391	438	VFG005550(gb|WP_000116479)	VFG005550(gb|WP_000116479) (tig/ropA) trigger factor [Trigger factor (VF1056) - Stress survival (VFC0282)] [Streptococcus pneumoniae TIGR4]	1	387	427	0.903981	107	26.8	5.32e-27	112	102	189	47.4
MF047	lcl|MF047_prot_MF047_000591_575	lcl|MF047_prot_MF047_000591_575 [locus_tag=MF047_000591] [protein=ABC transporter ATP-binding protein] [protein_id=MF047_000591] [location=complement(707756..708481)] [gbkey=CDS]	1	223	241	VFG044077(gb|YP_002344985)	VFG044077(gb|YP_002344985) (chuC) hemin uptake ABC transporter ATP-binding protein [Direct heme uptake system (VF0724) - Nutritional/Metabolic factor (VFC0272)] [Campylobacter jejuni subsp. jejuni NCTC 11168]	1	218	258	0.841085	64	27.7	8.72e-17	77	69	111	48.1
MF047	lcl|MF047_prot_MF047_000621_595	lcl|MF047_prot_MF047_000621_595 [locus_tag=MF047_000621] [protein=serine/threonine-protein kinase] [protein_id=MF047_000621] [location=732157..733137] [gbkey=CDS]	61	272	326	VFG016981(gb|WP_010883341)	VFG016981(gb|WP_010883341) (pkn5) serine/threonine protein kinase [TTSS (VF0344) - Effector delivery system (VFC0086)] [Chlamydophila pneumoniae AR39]	63	253	502	0.378486	68	32.1	1.21e-21	95.1	84.2	108	50.9
MF047	lcl|MF047_prot_MF047_000623_597	lcl|MF047_prot_MF047_000623_597 [locus_tag=MF047_000623] [protein=ribulose-phosphate 3-epimerase] [protein_id=MF047_000623] [location=733996..734655] [gbkey=CDS]	1	215	219	VFG046620(gb|WP_013922870)	VFG046620(gb|WP_013922870) (rpe) ribulose-phosphate 3-epimerase [Capsule (VF0543) - Immune modulation (VFC0258)] [Francisella sp. TX077308]	1	215	222	0.963964	67	30.7	1.04e-27	104	105	113	51.8
MF047	lcl|MF047_prot_MF047_000630_604	lcl|MF047_prot_MF047_000630_604 [gene=dnaK] [locus_tag=MF047_000630] [protein=molecular chaperone DnaK] [protein_id=MF047_000630] [location=complement(743739..745538)] [gbkey=CDS]	6	550	599	VFG043573(gb|NP_219906)	VFG043573(gb|NP_219906) (dnaK) chaperone protein DnaK [Adherence; porin (VF0713) - Adherence (VFC0001)] [Chlamydia trachomatis D/UW-3/CX]	10	569	660	0.84697	306	53.9	1.2e-186	541	631	394	69.4
MF047	lcl|MF047_prot_MF047_000647_621	lcl|MF047_prot_MF047_000647_621 [gene=glpO] [locus_tag=MF047_000647] [protein=type 2 glycerol-3-phosphate oxidase] [protein_id=MF047_000647] [location=complement(762019..763173)] [gbkey=CDS]	1	371	384	VFG015930(gb|WP_011060875)	VFG015930(gb|WP_011060875) (hcnC) cyanide-forming glycine dehydrogenase subunit HcnC [Hydrogen cyanide production (VF0920) - Antimicrobial activity/Competitive advantage (VFC0325)] [Pseudomonas fluorescens Pf-5]	2	396	417	0.944844	102	24.6	4.14e-14	73.2	59.4	173	41.8
MF047	lcl|MF047_prot_MF047_000671_642	lcl|MF047_prot_MF047_000671_642 [locus_tag=MF047_000671] [protein=ATP-binding cassette domain-containing protein] [protein_id=MF047_000671] [location=complement(792900..795338)] [gbkey=CDS]	635	764	812	VFG016532(gb|NP_975942)	VFG016532(gb|NP_975942) (oppF) oligopeptide ABC transporter permease [Capsule (VF0881) - Immune modulation (VFC0258)] [Mycoplasma mycoides subsp. mycoides SC str. PG1]	136	265	320	0.403125	63	48.5	7.66e-34	132	125	96	73.8
MF047	lcl|MF047_prot_MF047_000672_643	lcl|MF047_prot_MF047_000672_643 [locus_tag=MF047_000672] [protein=ABC transporter ATP-binding protein] [protein_id=MF047_000672] [location=complement(795331..796383)] [gbkey=CDS]	134	286	350	VFG016532(gb|NP_975942)	VFG016532(gb|NP_975942) (oppF) oligopeptide ABC transporter permease [Capsule (VF0881) - Immune modulation (VFC0258)] [Mycoplasma mycoides subsp. mycoides SC str. PG1]	132	288	320	0.4875	61	38.4	1.2e-23	99.4	91.5	93	58.5
MF047	lcl|MF047_prot_MF047_000678_649	lcl|MF047_prot_MF047_000678_649 [gene=ftsY] [locus_tag=MF047_000678] [protein=signal recognition particle-docking protein FtsY] [protein_id=MF047_000678] [location=804525..805568] [gbkey=CDS]	142	329	347	VFG014614(gb|WP_012019014)	VFG014614(gb|WP_012019014) (flhF) flagellar biosynthesis protein FlhF [Flagella (VF0273) - Motility (VFC0204)] [Pseudomonas mendocina ymp]	219	396	437	0.405034	59	30.9	1.05e-12	68.6	54.7	94	49.2
MF047	lcl|MF047_prot_MF047_000708_675	lcl|MF047_prot_MF047_000708_675 [gene=ligA] [locus_tag=MF047_000708] [protein=NAD-dependent DNA ligase LigA] [protein_id=MF047_000708] [location=complement(835465..837480)] [gbkey=CDS]	5	669	671	VFG043491(gb|WP_001124831)	VFG043491(gb|WP_001124831) (ligA) NAD-dependent DNA ligase LigA [LigA (VF1220) - Adherence (VFC0001)] [Leptospira interrogans serovar Lai str. 56601]	15	670	681	0.961821	223	32.9	5.64e-99	318	340	368	54.3
MF047	lcl|MF047_prot_MF047_000728_693	lcl|MF047_prot_MF047_000728_693 [locus_tag=MF047_000728] [protein=RNA polymerase sigma factor] [protein_id=MF047_000728] [location=857075..858511] [gbkey=CDS]	187	476	478	VFG026980(gb|YP_005923858)	VFG026980(gb|YP_005923858) (sigA/rpoV) RNA polymerase sigma factor [SigA (VF0257) - Regulation (VFC0301)] [Mycobacterium tuberculosis RGTB423]	17	323	324	0.944444	136	42.8	7.24e-67	217	235	197	61.9
MF047	lcl|MF047_prot_MF047_000778_736	lcl|MF047_prot_MF047_000778_736 [locus_tag=MF047_000778] [protein=M13 family metallopeptidase] [protein_id=MF047_000778] [location=910732..912639] [gbkey=CDS]	6	635	635	VFG031053(gb|WP_014000110)	VFG031053(gb|WP_014000110) (zmp1) zinc metalloprotease Zmp1 [Zn++ metalloprotease (VF0846) - Exoenzyme (VFC0251)] [Mycobacterium canettii CIPT 140010059]	21	662	663	0.966817	181	27.8	1.04e-71	244	250	313	48.1
MF047	lcl|MF047_prot_MF047_000784_742	lcl|MF047_prot_MF047_000784_742 [locus_tag=MF047_000784] [protein=ABC transporter ATP-binding protein] [protein_id=MF047_000784] [location=complement(918640..920250)] [gbkey=CDS]	346	515	536	VFG034066(gb|WP_001296192)	VFG034066(gb|WP_001296192) (ybtP) yersiniabactin ABC transporter ATP-binding/permease protein YbtP [Yersiniabactin siderophore (VF1115) - Nutritional/Metabolic factor (VFC0272)] [Escherichia coli NA114]	331	509	570	0.312281	47	26.3	5.76e-09	58.5	41.9	92	51.4
MF047	lcl|MF047_prot_MF047_000793_751	lcl|MF047_prot_MF047_000793_751 [locus_tag=MF047_000793] [protein=ABC transporter ATP-binding protein] [protein_id=MF047_000793] [location=complement(929682..931517)] [gbkey=CDS]	23	232	611	VFG049057(gb|WP_012541096)	VFG049057(gb|WP_012541096) (wzt) O9 family O-antigen export ABC transporter ATP-binding subunit [LPS (VF0561) - Immune modulation (VFC0258)] [Klebsiella pneumoniae 342]	41	232	431	0.443155	57	27.1	1.2e-12	70.1	54.5	95	45.2
MF047	lcl|MF047_prot_MF047_000796_754	lcl|MF047_prot_MF047_000796_754 [locus_tag=MF047_000796] [protein=ABC transporter ATP-binding protein] [protein_id=MF047_000796] [location=complement(933668..934609)] [gbkey=CDS]	77	297	313	VFG030686(gb|YP_001702115)	VFG030686(gb|YP_001702115) (sugC) Probable sugar ABC transporter, ATP-binding protein SugC [Trehalose-recycling ABC transporter (VF0842) - Nutritional/Metabolic factor (VFC0272)] [Mycobacterium abscessus ATCC 19977]	2	216	391	0.547315	63	28	7.47e-23	97.4	88.6	127	56.4
MF047	lcl|MF047_prot_MF047_000798_756	lcl|MF047_prot_MF047_000798_756 [gene=ftsH] [locus_tag=MF047_000798] [protein=ATP-dependent zinc metalloprotease FtsH] [protein_id=MF047_000798] [location=complement(942634..944676)] [gbkey=CDS]	182	364	680	VFG031153(gb|YP_001702897)	VFG031153(gb|YP_001702897) (mpa) Putative AAA-family ATPase [Proteasome-associated proteins (VF0847) - Stress survival (VFC0282)] [Mycobacterium abscessus ATCC 19977]	241	441	602	0.332226	73	36	2.1e-28	120	106	107	52.7
MF219	lcl|MF219_prot_MF219_000021_21	lcl|MF219_prot_MF219_000021_21 [locus_tag=MF219_000021] [protein=ABC transporter ATP-binding protein] [protein_id=MF219_000021] [location=29591..30298] [gbkey=CDS]	10	212	235	VFG030680(gb|WP_011856409)	VFG030680(gb|WP_011856409) (sugC) sn-glycerol-3-phosphate ABC transporter ATP-binding protein UgpC [Trehalose-recycling ABC transporter (VF0842) - Nutritional/Metabolic factor (VFC0272)] [Mycobacterium sp. JLS]	6	211	405	0.506173	58	28	3.41e-21	90.9	83	110	53.1
MF219	lcl|MF219_prot_MF219_000045_43	lcl|MF219_prot_MF219_000045_43 [gene=eno] [locus_tag=MF219_000045] [protein=phosphopyruvate hydratase] [protein_id=MF219_000045] [location=complement(53614..54975)] [gbkey=CDS]	1	453	453	VFG005580(gb|WP_000022813)	VFG005580(gb|WP_000022813) (eno) phosphopyruvate hydratase [Streptococcal enolase (VF1060) - Exoenzyme (VFC0251)] [Streptococcus pneumoniae TIGR4]	1	434	434	0.997696	268	58.9	1.34e-175	498	595	333	73.2
MF219	lcl|MF219_prot_MF219_000073_70	lcl|MF219_prot_MF219_000073_70 [locus_tag=MF219_000073] [protein=DNA starvation/stationary phase protection protein] [protein_id=MF219_000073] [location=81770..82186] [gbkey=CDS]	2	107	138	VFG006375(gb|WP_041308928)	VFG006375(gb|WP_041308928) (napA) neutrophil activating protein NapA [HP-NAP (VF0052) - Immune modulation (VFC0258)] [Helicobacter hepaticus ATCC 51449]	3	108	145	0.724138	31	29.2	2.17e-14	65.5	61.9	59	55.7
MF219	lcl|MF219_prot_MF219_000111_108	lcl|MF219_prot_MF219_000111_108 [gene=secA] [locus_tag=MF219_000111] [protein=preprotein translocase subunit SecA] [pseudo=true] [location=122882..125401] [gbkey=CDS]	66	603	840	VFG009229(gb|WP_085978051)	VFG009229(gb|WP_085978051) (secA2) accessory Sec system translocase SecA2 [Accessory secretion factor (VF0808) - Others (VFC0346)] [Mycobacterium gilvum PYR-GCK]	65	608	769	0.706112	214	38.9	8.91e-117	372	399	319	58
MF219	lcl|MF219_prot_MF219_000119_116	lcl|MF219_prot_MF219_000119_116 [locus_tag=MF219_000119] [protein=ATP-binding cassette domain-containing protein] [protein_id=MF219_000119] [location=134170..135789] [gbkey=CDS]	1	215	539	VFG035924(gb|WP_000593973)	VFG035924(gb|WP_000593973) (aatC) ATP-binding protein AatC [Dispersin (VF0215) - Others (VFC0346)] [Escherichia coli O78:H11:K80 str. H10407]	1	199	208	0.951923	66	29.3	2.39e-09	57.4	44.6	100	44.4
MF219	lcl|MF219_prot_MF219_000122_119	lcl|MF219_prot_MF219_000122_119 [locus_tag=MF219_000122] [protein=16S rRNA (uracil(1498)-N(3))-methyltransferase] [protein_id=MF219_000122] [location=137765..138442] [gbkey=CDS]	52	223	225	VFG045607(gb|WP_010948621)	VFG045607(gb|WP_010948621) (LPG_RS14840) Dot/Icm type IV secretion system effector [Dot/Icm T4SS secreted effectors (VF0798) - Effector delivery system (VFC0086)] [Legionella pneumophila subsp. pneumophila str. Philadelphia 1]	66	238	244	0.704918	64	36.8	1.37e-20	86.7	81.7	92	52.9
MF219	lcl|MF219_prot_MF219_000168_162	lcl|MF219_prot_MF219_000168_162 [gene=tuf] [locus_tag=MF219_000168] [protein=elongation factor Tu] [protein_id=MF219_000168] [location=complement(175802..176989)] [gbkey=CDS]	1	395	395	VFG016493(gb|WP_011283803)	VFG016493(gb|WP_011283803) (tuf) elongation factor Tu [EF-Tu (VF0877) - Adherence (VFC0001)] [Mycoplasma synoviae 53]	1	394	394	0.997462	356	90.1	2.1e-260	709	877	379	95.9
MF219	lcl|MF219_prot_MF219_000199_191	lcl|MF219_prot_MF219_000199_191 [locus_tag=MF219_000199] [protein=energy-coupling factor transporter ATPase] [protein_id=MF219_000199] [location=complement(210762..211673)] [gbkey=CDS]	2	284	303	VFG030691(gb|WP_012395776)	VFG030691(gb|WP_012395776) (sugC) sn-glycerol-3-phosphate ABC transporter ATP-binding protein UgpC [Trehalose-recycling ABC transporter (VF0842) - Nutritional/Metabolic factor (VFC0272)] [Mycobacterium marinum M]	3	255	395	0.637975	77	26.9	3.79e-21	92.4	82.9	132	46.2
MF219	lcl|MF219_prot_MF219_000200_192	lcl|MF219_prot_MF219_000200_192 [locus_tag=MF219_000200] [protein=energy-coupling factor transporter ATPase] [protein_id=MF219_000200] [location=complement(211658..212464)] [gbkey=CDS]	13	225	268	VFG044153(gb|WP_011063599)	VFG044153(gb|WP_011063599) (PFL_RS27280) type I secretion system permease/ATPase [HasA-type hemophore-mediated heme uptake system (VF0940) - Nutritional/Metabolic factor (VFC0272)] [Pseudomonas fluorescens Pf-5]	342	555	598	0.356187	69	30.8	1.2e-27	111	103	121	54
MF219	lcl|MF219_prot_MF219_000201_193	lcl|MF219_prot_MF219_000201_193 [gene=gap] [locus_tag=MF219_000201] [protein=type I glyceraldehyde-3-phosphate dehydrogenase] [protein_id=MF219_000201] [location=212653..213648] [gbkey=CDS]	3	331	331	VFG043556(gb|WP_009885879)	VFG043556(gb|WP_009885879) (gap) type I glyceraldehyde-3-phosphate dehydrogenase [MG_301/GAPDH (VF0887) - Adherence (VFC0001)] [Mycoplasma genitalium G37]	9	337	337	0.973294	191	57.9	8.47e-129	371	440	248	75.2
MF219	lcl|MF219_prot_MF219_000222_212	lcl|MF219_prot_MF219_000222_212 [locus_tag=MF219_000222] [protein=CNNM domain-containing protein] [protein_id=MF219_000222] [location=234075..235307] [gbkey=CDS]	181	319	410	VFG040666(gb|WP_012719992)	VFG040666(gb|WP_012719992) (tlyC) hemolysin C [TlyC (VF0489) - Exoenzyme (VFC0251)] [Rickettsia africae ESF-5]	61	204	299	0.478261	39	26.7	1.28e-08	55.8	41.7	72	49.3
MF219	lcl|MF219_prot_MF219_000245_235	lcl|MF219_prot_MF219_000245_235 [locus_tag=MF219_000245] [protein=ABC transporter ATP-binding protein] [protein_id=MF219_000245] [location=257703..258947] [gbkey=CDS]	55	341	414	VFG030691(gb|WP_012395776)	VFG030691(gb|WP_012395776) (sugC) sn-glycerol-3-phosphate ABC transporter ATP-binding protein UgpC [Trehalose-recycling ABC transporter (VF0842) - Nutritional/Metabolic factor (VFC0272)] [Mycobacterium marinum M]	2	288	395	0.724051	146	50.3	2.48e-87	270	302	193	66.6
MF219	lcl|MF219_prot_MF219_000262_252	lcl|MF219_prot_MF219_000262_252 [locus_tag=MF219_000262] [protein=F0F1 ATP synthase subunit beta] [protein_id=MF219_000262] [location=282940..284319] [gbkey=CDS]	92	415	459	VFG016965(gb|WP_006343712)	VFG016965(gb|WP_006343712) (cdsN) Type III secretion system ATPase [TTSS (VF0344) - Effector delivery system (VFC0086)] [Chlamydophila abortus S26/3]	121	436	442	0.71267	98	30.2	4.72e-37	140	135	167	51.4
MF219	lcl|MF219_prot_MF219_000309_299	lcl|MF219_prot_MF219_000309_299 [locus_tag=MF219_000309] [protein=ATP-binding cassette domain-containing protein] [protein_id=MF219_000309] [location=complement(323042..325129)] [gbkey=CDS]	443	649	695	VFG030704(gb|WP_015292799)	VFG030704(gb|WP_015292799) (sugC) trehalose ABC transporter ATP-binding protein SugC [Trehalose-recycling ABC transporter (VF0842) - Nutritional/Metabolic factor (VFC0272)] [Mycobacterium canettii CIPT 140070017]	106	325	393	0.557252	94	42.7	5.68e-42	157	152	130	59.1
MF219	lcl|MF219_prot_MF219_000341_330	lcl|MF219_prot_MF219_000341_330 [gene=msrA] [locus_tag=MF219_000341] [protein=peptide-methionine (S)-S-oxide reductase MsrA] [protein_id=MF219_000341] [location=complement(365749..366246)] [gbkey=CDS]	3	161	165	VFG037101(gb|WP_010951394)	VFG037101(gb|WP_010951394) (msrA/B(pilB)) trifunctional thioredoxin/methionine sulfoxide reductase A/B protein [MsrAB (VF0456) - Stress survival (VFC0282)] [Neisseria gonorrhoeae FA 1090]	199	358	522	0.304598	71	43.6	8.2e-37	132	134	96	58.9
MF219	lcl|MF219_prot_MF219_000343_332	lcl|MF219_prot_MF219_000343_332 [locus_tag=MF219_000343] [protein=cation-translocating P-type ATPase] [protein_id=MF219_000343] [location=367055..369775] [gbkey=CDS]	12	670	906	VFG018402(gb|WP_000131305)	VFG018402(gb|WP_000131305) (mgtB) Mg2+ transport protein [MgtBC (VF0106) - Nutritional/Metabolic factor (VFC0272)] [Salmonella enterica subsp. arizonae serovar 62:z4,z23:-- str. RSK2980]	49	704	908	0.721366	208	29.8	1.18e-71	254	249	358	51.4
MF219	lcl|MF219_prot_MF219_000407_396	lcl|MF219_prot_MF219_000407_396 [gene=atpA] [locus_tag=MF219_000407] [protein=F0F1 ATP synthase subunit alpha] [protein_id=MF219_000407] [location=454064..455641] [gbkey=CDS]	65	416	525	VFG041785(gb|WP_011176697)	VFG041785(gb|WP_011176697) (sctN) type III secretion system ATPase SctN [T3SS (VF1265) - Effector delivery system (VFC0086)] [Desulfovibrio vulgaris str. Hildenborough]	57	409	438	0.803653	114	31.8	4.48e-41	153	148	173	48.2
MF219	lcl|MF219_prot_MF219_000409_398	lcl|MF219_prot_MF219_000409_398 [gene=atpD] [locus_tag=MF219_000409] [protein=F0F1 ATP synthase subunit beta] [protein_id=MF219_000409] [location=456500..457894] [gbkey=CDS]	2	406	464	VFG041785(gb|WP_011176697)	VFG041785(gb|WP_011176697) (sctN) type III secretion system ATPase SctN [T3SS (VF1265) - Effector delivery system (VFC0086)] [Desulfovibrio vulgaris str. Hildenborough]	20	418	438	0.908676	128	31.2	1.05e-53	186	190	215	52.4
MF219	lcl|MF219_prot_MF219_000424_413	lcl|MF219_prot_MF219_000424_413 [locus_tag=MF219_000424] [protein=ABC transporter ATP-binding protein] [protein_id=MF219_000424] [location=complement(472987..474363)] [gbkey=CDS]	201	373	458	VFG030673(gb|WP_010908121)	VFG030673(gb|WP_010908121) (sugC) sn-glycerol-3-phosphate ABC transporter ATP-binding protein UgpC [Trehalose-recycling ABC transporter (VF0842) - Nutritional/Metabolic factor (VFC0272)] [Mycobacterium leprae TN]	105	269	392	0.418367	69	39.4	1.28e-30	122	114	106	60.6
MF219	lcl|MF219_prot_MF219_000457_445	lcl|MF219_prot_MF219_000457_445 [gene=msrB] [locus_tag=MF219_000457] [protein=peptide-methionine (R)-S-oxide reductase MsrB] [pseudo=true] [location=504695..505144] [gbkey=CDS]	17	149	149	VFG037099(gb|WP_002216163)	VFG037099(gb|WP_002216163) (msrA/B(pilB)) trifunctional thioredoxin/methionine sulfoxide reductase A/B protein [MsrAB (VF0456) - Stress survival (VFC0282)] [Neisseria meningitidis Z2491]	390	522	522	0.252874	76	57.1	5.61e-47	159	168	96	72.2
MF219	lcl|MF219_prot_MF219_000459_447	lcl|MF219_prot_MF219_000459_447 [locus_tag=MF219_000459] [protein=phosphatidate cytidylyltransferase] [protein_id=MF219_000459] [location=complement(510001..511011)] [gbkey=CDS]	176	326	336	VFG002189(gb|WP_002359680)	VFG002189(gb|WP_002359680) (cpsB/cdsA) phosphatidate cytidylyltransferase [Capsule (VF0361) - Immune modulation (VFC0258)] [Enterococcus faecalis V583]	125	257	266	0.496241	55	35.7	4.03e-16	77	66.8	82	53.2
MF219	lcl|MF219_prot_MF219_000460_448	lcl|MF219_prot_MF219_000460_448 [locus_tag=MF219_000460] [protein=phosphotransferase] [protein_id=MF219_000460] [location=511068..511811] [gbkey=CDS]	71	227	247	VFG013447(gb|WP_011609614)	VFG013447(gb|WP_011609614) (licA) choline kinase [LOS (VF0044) - Immune modulation (VFC0258)] [Haemophilus somnus 129PT]	81	250	267	0.632959	54	31.6	2.27e-13	67.8	57.6	89	52
MF219	lcl|MF219_prot_MF219_000485_473	lcl|MF219_prot_MF219_000485_473 [locus_tag=MF219_000485] [protein=ABC transporter ATP-binding protein] [protein_id=MF219_000485] [location=535649..537436] [gbkey=CDS]	78	588	595	VFG013249(gb|WP_011271803)	VFG013249(gb|WP_011271803) (msbA) lipid transporter ATP-binding/permease [LOS (VF0044) - Immune modulation (VFC0258)] [Haemophilus influenzae 86-028NP]	76	580	587	0.858603	138	26.8	1.39e-47	175	170	258	50.1
MF219	lcl|MF219_prot_MF219_000486_474	lcl|MF219_prot_MF219_000486_474 [locus_tag=MF219_000486] [protein=ABC transporter ATP-binding protein] [protein_id=MF219_000486] [location=537445..539373] [gbkey=CDS]	51	640	642	VFG013149(gb|WP_041605303)	VFG013149(gb|WP_041605303) (msbA) lipid transporter ATP-binding/permease [LOS (VF0044) - Immune modulation (VFC0258)] [Haemophilus somnus 2336]	46	580	582	0.917526	175	29.5	4.53e-65	224	228	296	49.9
MF219	lcl|MF219_prot_MF219_000501_489	lcl|MF219_prot_MF219_000501_489 [locus_tag=MF219_000501] [protein=lysophospholipid acyltransferase family protein] [protein_id=MF219_000501] [location=complement(552389..553153)] [gbkey=CDS]	56	199	254	VFG015780(gb|WP_012269866)	VFG015780(gb|WP_012269866) (hdtS) 1-acyl-sn-glycerol-3-phosphate acyltransferase [Acylhomoserine lactone synthase (VF0907) - Biofilm (VFC0271)] [Pseudomonas putida GB-1]	60	191	261	0.501916	38	26.4	1.38e-09	57	45.1	72	50
MF219	lcl|MF219_prot_MF219_000515_500	lcl|MF219_prot_MF219_000515_500 [locus_tag=MF219_000515] [protein=hypothetical protein] [protein_id=MF219_000515] [location=complement(568830..571232)] [gbkey=CDS]	439	647	800	VFG016523(gb|WP_010925495)	VFG016523(gb|WP_010925495) (nuc) membrane nuclease [Nuclease (VF0880) - Exoenzyme (VFC0251)] [Mycoplasma pulmonis UAB CTIP]	193	388	394	0.494924	69	32.1	2.81e-16	81.6	66.7	99	46
MF219	lcl|MF219_prot_MF219_000553_538	lcl|MF219_prot_MF219_000553_538 [locus_tag=MF219_000553] [protein=ABC transporter ATP-binding protein] [protein_id=MF219_000553] [location=complement(621536..623470)] [gbkey=CDS]	113	634	644	VFG013252(gb|WP_010945439)	VFG013252(gb|WP_010945439) (msbA) lipid transporter ATP-binding/permease [LOS (VF0044) - Immune modulation (VFC0258)] [Haemophilus ducreyi 35000HP]	94	576	582	0.828179	166	31.3	2.45e-66	228	232	271	51.1
MF219	lcl|MF219_prot_MF219_000554_539	lcl|MF219_prot_MF219_000554_539 [locus_tag=MF219_000554] [protein=ABC transporter ATP-binding protein] [protein_id=MF219_000554] [location=complement(623460..625226)] [gbkey=CDS]	69	581	588	VFG013250(gb|WP_005687513)	VFG013250(gb|WP_005687513) (msbA) lipid transporter ATP-binding/permease [LOS (VF0044) - Immune modulation (VFC0258)] [Haemophilus influenzae PittEE]	70	586	587	0.879046	155	29.6	1.16e-60	211	213	278	53.1
MF219	lcl|MF219_prot_MF219_000564_549	lcl|MF219_prot_MF219_000564_549 [gene=infB] [locus_tag=MF219_000564] [protein=translation initiation factor IF-2] [protein_id=MF219_000564] [location=complement(635101..636906)] [gbkey=CDS]	116	313	601	VFG016493(gb|WP_011283803)	VFG016493(gb|WP_011283803) (tuf) elongation factor Tu [EF-Tu (VF0877) - Adherence (VFC0001)] [Mycoplasma synoviae 53]	15	237	394	0.563452	81	35.8	1.27e-18	88.2	74.5	106	46.9
MF219	lcl|MF219_prot_MF219_000583_568	lcl|MF219_prot_MF219_000583_568 [gene=uvrA] [locus_tag=MF219_000583] [protein=excinuclease ABC subunit UvrA] [protein_id=MF219_000583] [location=complement(657389..660235)] [gbkey=CDS]	822	910	948	VFG035919(gb|WP_000621743)	VFG035919(gb|WP_000621743) (aatC) ATP-binding protein AatC [Dispersin (VF0215) - Others (VFC0346)] [Escherichia coli O104:H4 str. 2009EL-2050]	121	206	209	0.406699	35	39.3	8.81e-09	56.6	42.7	51	57.3
MF219	lcl|MF219_prot_MF219_000586_571	lcl|MF219_prot_MF219_000586_571 [locus_tag=MF219_000586] [protein=GDSL-type esterase/lipase family protein] [protein_id=MF219_000586] [location=complement(664169..674191)] [gbkey=CDS]	100	499	3340	VFG016479(gb|WP_011284378)	VFG016479(gb|WP_011284378) (p65) SGNH/GDSL hydrolase family protein [P65 (VF0872) - Invasion (VFC0083)] [Mycoplasma hyopneumoniae J]	39	461	627	0.673046	115	26.5	3.54e-32	135	118	203	46.8
MF219	lcl|MF219_prot_MF219_000589_573	lcl|MF219_prot_MF219_000589_573 [locus_tag=MF219_000589] [protein=ABC transporter ATP-binding protein] [protein_id=MF219_000589] [location=complement(675008..676330)] [gbkey=CDS]	133	436	440	VFG016532(gb|NP_975942)	VFG016532(gb|NP_975942) (oppF) oligopeptide ABC transporter permease [Capsule (VF0881) - Immune modulation (VFC0258)] [Mycoplasma mycoides subsp. mycoides SC str. PG1]	1	310	320	0.965625	187	59.9	2.1e-115	340	396	233	74.7
MF219	lcl|MF219_prot_MF219_000590_574	lcl|MF219_prot_MF219_000590_574 [locus_tag=MF219_000590] [protein=ABC transporter ATP-binding protein] [protein_id=MF219_000590] [location=complement(676320..677699)] [gbkey=CDS]	253	385	459	VFG016532(gb|NP_975942)	VFG016532(gb|NP_975942) (oppF) oligopeptide ABC transporter permease [Capsule (VF0881) - Immune modulation (VFC0258)] [Mycoplasma mycoides subsp. mycoides SC str. PG1]	140	274	320	0.41875	57	42.2	1.96e-24	103	94.1	89	65.9
MF219	lcl|MF219_prot_MF219_000601_585	lcl|MF219_prot_MF219_000601_585 [gene=tig] [locus_tag=MF219_000601] [protein=trigger factor] [protein_id=MF219_000601] [location=696258..697574] [gbkey=CDS]	1	391	438	VFG005550(gb|WP_000116479)	VFG005550(gb|WP_000116479) (tig/ropA) trigger factor [Trigger factor (VF1056) - Stress survival (VFC0282)] [Streptococcus pneumoniae TIGR4]	1	387	427	0.903981	107	26.8	5.32e-27	112	102	189	47.4
MF219	lcl|MF219_prot_MF219_000610_594	lcl|MF219_prot_MF219_000610_594 [locus_tag=MF219_000610] [protein=ABC transporter ATP-binding protein] [protein_id=MF219_000610] [location=complement(711069..711794)] [gbkey=CDS]	1	223	241	VFG044077(gb|YP_002344985)	VFG044077(gb|YP_002344985) (chuC) hemin uptake ABC transporter ATP-binding protein [Direct heme uptake system (VF0724) - Nutritional/Metabolic factor (VFC0272)] [Campylobacter jejuni subsp. jejuni NCTC 11168]	1	218	258	0.841085	64	27.7	8.72e-17	77	69	111	48.1
MF219	lcl|MF219_prot_MF219_000640_614	lcl|MF219_prot_MF219_000640_614 [locus_tag=MF219_000640] [protein=serine/threonine-protein kinase] [protein_id=MF219_000640] [location=735470..736450] [gbkey=CDS]	61	272	326	VFG016981(gb|WP_010883341)	VFG016981(gb|WP_010883341) (pkn5) serine/threonine protein kinase [TTSS (VF0344) - Effector delivery system (VFC0086)] [Chlamydophila pneumoniae AR39]	63	253	502	0.378486	68	32.1	1.21e-21	95.1	84.2	108	50.9
MF219	lcl|MF219_prot_MF219_000642_616	lcl|MF219_prot_MF219_000642_616 [locus_tag=MF219_000642] [protein=ribulose-phosphate 3-epimerase] [protein_id=MF219_000642] [location=737309..737968] [gbkey=CDS]	1	215	219	VFG046620(gb|WP_013922870)	VFG046620(gb|WP_013922870) (rpe) ribulose-phosphate 3-epimerase [Capsule (VF0543) - Immune modulation (VFC0258)] [Francisella sp. TX077308]	1	215	222	0.963964	67	30.7	1.04e-27	104	105	113	51.8
MF219	lcl|MF219_prot_MF219_000649_623	lcl|MF219_prot_MF219_000649_623 [gene=dnaK] [locus_tag=MF219_000649] [protein=molecular chaperone DnaK] [protein_id=MF219_000649] [location=complement(747052..748851)] [gbkey=CDS]	6	550	599	VFG043573(gb|NP_219906)	VFG043573(gb|NP_219906) (dnaK) chaperone protein DnaK [Adherence; porin (VF0713) - Adherence (VFC0001)] [Chlamydia trachomatis D/UW-3/CX]	10	569	660	0.84697	306	53.9	1.2e-186	541	631	394	69.4
MF219	lcl|MF219_prot_MF219_000666_640	lcl|MF219_prot_MF219_000666_640 [gene=glpO] [locus_tag=MF219_000666] [protein=type 2 glycerol-3-phosphate oxidase] [protein_id=MF219_000666] [location=complement(765332..766486)] [gbkey=CDS]	1	371	384	VFG015930(gb|WP_011060875)	VFG015930(gb|WP_011060875) (hcnC) cyanide-forming glycine dehydrogenase subunit HcnC [Hydrogen cyanide production (VF0920) - Antimicrobial activity/Competitive advantage (VFC0325)] [Pseudomonas fluorescens Pf-5]	2	396	417	0.944844	102	24.6	4.14e-14	73.2	59.4	173	41.8
MF219	lcl|MF219_prot_MF219_000688_659	lcl|MF219_prot_MF219_000688_659 [locus_tag=MF219_000688] [protein=ATP-binding cassette domain-containing protein] [protein_id=MF219_000688] [location=complement(789274..791712)] [gbkey=CDS]	635	764	812	VFG016532(gb|NP_975942)	VFG016532(gb|NP_975942) (oppF) oligopeptide ABC transporter permease [Capsule (VF0881) - Immune modulation (VFC0258)] [Mycoplasma mycoides subsp. mycoides SC str. PG1]	136	265	320	0.403125	63	48.5	7.66e-34	132	125	96	73.8
MF219	lcl|MF219_prot_MF219_000689_660	lcl|MF219_prot_MF219_000689_660 [locus_tag=MF219_000689] [protein=ABC transporter ATP-binding protein] [protein_id=MF219_000689] [location=complement(791705..792757)] [gbkey=CDS]	134	286	350	VFG016532(gb|NP_975942)	VFG016532(gb|NP_975942) (oppF) oligopeptide ABC transporter permease [Capsule (VF0881) - Immune modulation (VFC0258)] [Mycoplasma mycoides subsp. mycoides SC str. PG1]	132	288	320	0.4875	61	38.4	1.2e-23	99.4	91.5	93	58.5
MF219	lcl|MF219_prot_MF219_000695_666	lcl|MF219_prot_MF219_000695_666 [gene=ftsY] [locus_tag=MF219_000695] [protein=signal recognition particle-docking protein FtsY] [protein_id=MF219_000695] [location=800899..801942] [gbkey=CDS]	142	329	347	VFG014614(gb|WP_012019014)	VFG014614(gb|WP_012019014) (flhF) flagellar biosynthesis protein FlhF [Flagella (VF0273) - Motility (VFC0204)] [Pseudomonas mendocina ymp]	219	396	437	0.405034	59	30.9	1.05e-12	68.6	54.7	94	49.2
MF219	lcl|MF219_prot_MF219_000725_692	lcl|MF219_prot_MF219_000725_692 [gene=ligA] [locus_tag=MF219_000725] [protein=NAD-dependent DNA ligase LigA] [protein_id=MF219_000725] [location=complement(831829..833844)] [gbkey=CDS]	5	669	671	VFG043491(gb|WP_001124831)	VFG043491(gb|WP_001124831) (ligA) NAD-dependent DNA ligase LigA [LigA (VF1220) - Adherence (VFC0001)] [Leptospira interrogans serovar Lai str. 56601]	15	670	681	0.961821	223	32.9	5.64e-99	318	340	368	54.3
MF219	lcl|MF219_prot_MF219_000743_709	lcl|MF219_prot_MF219_000743_709 [locus_tag=MF219_000743] [protein=RNA polymerase sigma factor] [protein_id=MF219_000743] [location=851376..852812] [gbkey=CDS]	187	476	478	VFG026980(gb|YP_005923858)	VFG026980(gb|YP_005923858) (sigA/rpoV) RNA polymerase sigma factor [SigA (VF0257) - Regulation (VFC0301)] [Mycobacterium tuberculosis RGTB423]	17	323	324	0.944444	136	42.8	7.24e-67	217	235	197	61.9
MF219	lcl|MF219_prot_MF219_000795_754	lcl|MF219_prot_MF219_000795_754 [locus_tag=MF219_000795] [protein=M13 family metallopeptidase] [protein_id=MF219_000795] [location=907072..908979] [gbkey=CDS]	6	635	635	VFG031053(gb|WP_014000110)	VFG031053(gb|WP_014000110) (zmp1) zinc metalloprotease Zmp1 [Zn++ metalloprotease (VF0846) - Exoenzyme (VFC0251)] [Mycobacterium canettii CIPT 140010059]	21	662	663	0.966817	181	27.8	1.04e-71	244	250	313	48.1
MF219	lcl|MF219_prot_MF219_000801_760	lcl|MF219_prot_MF219_000801_760 [locus_tag=MF219_000801] [protein=ABC transporter ATP-binding protein] [protein_id=MF219_000801] [location=complement(914981..916591)] [gbkey=CDS]	346	515	536	VFG034066(gb|WP_001296192)	VFG034066(gb|WP_001296192) (ybtP) yersiniabactin ABC transporter ATP-binding/permease protein YbtP [Yersiniabactin siderophore (VF1115) - Nutritional/Metabolic factor (VFC0272)] [Escherichia coli NA114]	331	509	570	0.312281	47	26.3	5.76e-09	58.5	41.9	92	51.4
MF219	lcl|MF219_prot_MF219_000810_769	lcl|MF219_prot_MF219_000810_769 [locus_tag=MF219_000810] [protein=ABC transporter ATP-binding protein] [protein_id=MF219_000810] [location=complement(926023..927858)] [gbkey=CDS]	23	232	611	VFG049057(gb|WP_012541096)	VFG049057(gb|WP_012541096) (wzt) O9 family O-antigen export ABC transporter ATP-binding subunit [LPS (VF0561) - Immune modulation (VFC0258)] [Klebsiella pneumoniae 342]	41	232	431	0.443155	57	27.1	1.2e-12	70.1	54.5	95	45.2
MF219	lcl|MF219_prot_MF219_000813_772	lcl|MF219_prot_MF219_000813_772 [locus_tag=MF219_000813] [protein=ABC transporter ATP-binding protein] [protein_id=MF219_000813] [location=complement(930008..930949)] [gbkey=CDS]	77	297	313	VFG030686(gb|YP_001702115)	VFG030686(gb|YP_001702115) (sugC) Probable sugar ABC transporter, ATP-binding protein SugC [Trehalose-recycling ABC transporter (VF0842) - Nutritional/Metabolic factor (VFC0272)] [Mycobacterium abscessus ATCC 19977]	2	216	391	0.547315	63	28	7.47e-23	97.4	88.6	127	56.4
MF219	lcl|MF219_prot_MF219_000815_774	lcl|MF219_prot_MF219_000815_774 [gene=ftsH] [locus_tag=MF219_000815] [protein=ATP-dependent zinc metalloprotease FtsH] [protein_id=MF219_000815] [location=complement(938974..941016)] [gbkey=CDS]	182	364	680	VFG031153(gb|YP_001702897)	VFG031153(gb|YP_001702897) (mpa) Putative AAA-family ATPase [Proteasome-associated proteins (VF0847) - Stress survival (VFC0282)] [Mycobacterium abscessus ATCC 19977]	241	441	602	0.332226	73	36	1.57e-28	120	106	106	52.2
MF329	lcl|MF329_prot_MF329_000021_21	lcl|MF329_prot_MF329_000021_21 [locus_tag=MF329_000021] [protein=ABC transporter ATP-binding protein] [protein_id=MF329_000021] [location=29584..30291] [gbkey=CDS]	10	212	235	VFG030680(gb|WP_011856409)	VFG030680(gb|WP_011856409) (sugC) sn-glycerol-3-phosphate ABC transporter ATP-binding protein UgpC [Trehalose-recycling ABC transporter (VF0842) - Nutritional/Metabolic factor (VFC0272)] [Mycobacterium sp. JLS]	6	211	405	0.506173	58	28	3.41e-21	90.9	83	110	53.1
MF329	lcl|MF329_prot_MF329_000043_41	lcl|MF329_prot_MF329_000043_41 [gene=eno] [locus_tag=MF329_000043] [protein=phosphopyruvate hydratase] [protein_id=MF329_000043] [location=complement(52325..53686)] [gbkey=CDS]	1	453	453	VFG005580(gb|WP_000022813)	VFG005580(gb|WP_000022813) (eno) phosphopyruvate hydratase [Streptococcal enolase (VF1060) - Exoenzyme (VFC0251)] [Streptococcus pneumoniae TIGR4]	1	434	434	0.997696	268	58.9	1.34e-175	498	595	333	73.2
MF329	lcl|MF329_prot_MF329_000066_63	lcl|MF329_prot_MF329_000066_63 [locus_tag=MF329_000066] [protein=DNA starvation/stationary phase protection protein] [protein_id=MF329_000066] [location=73384..73800] [gbkey=CDS]	2	107	138	VFG006375(gb|WP_041308928)	VFG006375(gb|WP_041308928) (napA) neutrophil activating protein NapA [HP-NAP (VF0052) - Immune modulation (VFC0258)] [Helicobacter hepaticus ATCC 51449]	3	108	145	0.724138	31	29.2	5.54e-15	67	63.8	60	56.6
MF329	lcl|MF329_prot_MF329_000095_92	lcl|MF329_prot_MF329_000095_92 [gene=secA] [locus_tag=MF329_000095] [protein=preprotein translocase subunit SecA] [pseudo=true] [location=95572..98091] [gbkey=CDS]	66	603	840	VFG009229(gb|WP_085978051)	VFG009229(gb|WP_085978051) (secA2) accessory Sec system translocase SecA2 [Accessory secretion factor (VF0808) - Others (VFC0346)] [Mycobacterium gilvum PYR-GCK]	65	608	769	0.706112	214	38.9	1.75e-116	371	398	319	58
MF329	lcl|MF329_prot_MF329_000104_101	lcl|MF329_prot_MF329_000104_101 [locus_tag=MF329_000104] [protein=ATP-binding cassette domain-containing protein] [protein_id=MF329_000104] [location=106564..108183] [gbkey=CDS]	1	215	539	VFG035924(gb|WP_000593973)	VFG035924(gb|WP_000593973) (aatC) ATP-binding protein AatC [Dispersin (VF0215) - Others (VFC0346)] [Escherichia coli O78:H11:K80 str. H10407]	1	199	208	0.951923	66	29.3	9.67e-10	58.5	45.9	100	44.4
MF329	lcl|MF329_prot_MF329_000107_104	lcl|MF329_prot_MF329_000107_104 [locus_tag=MF329_000107] [protein=16S rRNA (uracil(1498)-N(3))-methyltransferase] [protein_id=MF329_000107] [location=110159..110836] [gbkey=CDS]	52	223	225	VFG045607(gb|WP_010948621)	VFG045607(gb|WP_010948621) (LPG_RS14840) Dot/Icm type IV secretion system effector [Dot/Icm T4SS secreted effectors (VF0798) - Effector delivery system (VFC0086)] [Legionella pneumophila subsp. pneumophila str. Philadelphia 1]	66	238	244	0.704918	63	36.2	5.16e-20	85.1	79.8	91	52.3
MF329	lcl|MF329_prot_MF329_000142_136	lcl|MF329_prot_MF329_000142_136 [gene=tuf] [locus_tag=MF329_000142] [protein=elongation factor Tu] [protein_id=MF329_000142] [location=complement(137804..138991)] [gbkey=CDS]	1	395	395	VFG016493(gb|WP_011283803)	VFG016493(gb|WP_011283803) (tuf) elongation factor Tu [EF-Tu (VF0877) - Adherence (VFC0001)] [Mycoplasma synoviae 53]	1	394	394	0.997462	356	90.1	2.1e-260	709	877	379	95.9
MF329	lcl|MF329_prot_MF329_000171_163	lcl|MF329_prot_MF329_000171_163 [locus_tag=MF329_000171] [protein=energy-coupling factor transporter ATPase] [protein_id=MF329_000171] [location=complement(170873..171784)] [gbkey=CDS]	2	284	303	VFG030691(gb|WP_012395776)	VFG030691(gb|WP_012395776) (sugC) sn-glycerol-3-phosphate ABC transporter ATP-binding protein UgpC [Trehalose-recycling ABC transporter (VF0842) - Nutritional/Metabolic factor (VFC0272)] [Mycobacterium marinum M]	3	255	395	0.637975	79	27.6	1.2e-22	96.7	87.9	132	46.2
MF329	lcl|MF329_prot_MF329_000172_164	lcl|MF329_prot_MF329_000172_164 [locus_tag=MF329_000172] [protein=energy-coupling factor transporter ATPase] [protein_id=MF329_000172] [location=complement(171769..172575)] [gbkey=CDS]	13	225	268	VFG044153(gb|WP_011063599)	VFG044153(gb|WP_011063599) (PFL_RS27280) type I secretion system permease/ATPase [HasA-type hemophore-mediated heme uptake system (VF0940) - Nutritional/Metabolic factor (VFC0272)] [Pseudomonas fluorescens Pf-5]	342	555	598	0.356187	69	30.8	1.2e-27	111	103	121	54
MF329	lcl|MF329_prot_MF329_000173_165	lcl|MF329_prot_MF329_000173_165 [gene=gap] [locus_tag=MF329_000173] [protein=type I glyceraldehyde-3-phosphate dehydrogenase] [protein_id=MF329_000173] [location=172764..173759] [gbkey=CDS]	3	331	331	VFG043556(gb|WP_009885879)	VFG043556(gb|WP_009885879) (gap) type I glyceraldehyde-3-phosphate dehydrogenase [MG_301/GAPDH (VF0887) - Adherence (VFC0001)] [Mycoplasma genitalium G37]	9	337	337	0.973294	191	57.9	8.47e-129	371	440	248	75.2
MF329	lcl|MF329_prot_MF329_000191_181	lcl|MF329_prot_MF329_000191_181 [locus_tag=MF329_000191] [protein=CNNM domain-containing protein] [protein_id=MF329_000191] [location=192873..194105] [gbkey=CDS]	181	319	410	VFG040667(gb|WP_012150023)	VFG040667(gb|WP_012150023) (tlyC) hemolysin C [TlyC (VF0489) - Exoenzyme (VFC0251)] [Rickettsia akari str. Hartford]	61	204	301	0.475083	40	27.4	5.41e-09	57	42.9	73	50
MF329	lcl|MF329_prot_MF329_000207_197	lcl|MF329_prot_MF329_000207_197 [locus_tag=MF329_000207] [protein=ABC transporter ATP-binding protein] [protein_id=MF329_000207] [location=210808..212052] [gbkey=CDS]	55	341	414	VFG030691(gb|WP_012395776)	VFG030691(gb|WP_012395776) (sugC) sn-glycerol-3-phosphate ABC transporter ATP-binding protein UgpC [Trehalose-recycling ABC transporter (VF0842) - Nutritional/Metabolic factor (VFC0272)] [Mycobacterium marinum M]	2	288	395	0.724051	147	50.7	4.42e-88	272	305	193	66.6
MF329	lcl|MF329_prot_MF329_000242_232	lcl|MF329_prot_MF329_000242_232 [locus_tag=MF329_000242] [protein=F0F1 ATP synthase subunit beta] [protein_id=MF329_000242] [location=258412..259791] [gbkey=CDS]	92	415	459	VFG016965(gb|WP_006343712)	VFG016965(gb|WP_006343712) (cdsN) Type III secretion system ATPase [TTSS (VF0344) - Effector delivery system (VFC0086)] [Chlamydophila abortus S26/3]	121	436	442	0.71267	98	30.2	4.72e-37	140	135	167	51.4
MF329	lcl|MF329_prot_MF329_000345_335	lcl|MF329_prot_MF329_000345_335 [locus_tag=MF329_000345] [protein=cation-translocating P-type ATPase] [protein_id=MF329_000345] [location=complement(365924..368641)] [gbkey=CDS]	12	670	905	VFG018402(gb|WP_000131305)	VFG018402(gb|WP_000131305) (mgtB) Mg2+ transport protein [MgtBC (VF0106) - Nutritional/Metabolic factor (VFC0272)] [Salmonella enterica subsp. arizonae serovar 62:z4,z23:-- str. RSK2980]	49	704	908	0.721366	204	29.4	3.35e-72	256	251	362	52.2
MF329	lcl|MF329_prot_MF329_000347_337	lcl|MF329_prot_MF329_000347_337 [gene=msrA] [locus_tag=MF329_000347] [protein=peptide-methionine (S)-S-oxide reductase MsrA] [protein_id=MF329_000347] [location=369449..369946] [gbkey=CDS]	3	161	165	VFG037116(gb|WP_013448170)	VFG037116(gb|WP_013448170) (msrA/B(pilB)) trifunctional thioredoxin/methionine sulfoxide reductase A/B protein [MsrAB (VF0456) - Stress survival (VFC0282)] [Neisseria lactamica 020-06]	199	358	522	0.304598	70	42.9	1.12e-35	129	130	96	58.9
MF329	lcl|MF329_prot_MF329_000378_367	lcl|MF329_prot_MF329_000378_367 [locus_tag=MF329_000378] [protein=ATP-binding cassette domain-containing protein] [protein_id=MF329_000378] [location=408323..410410] [gbkey=CDS]	443	649	695	VFG030704(gb|WP_015292799)	VFG030704(gb|WP_015292799) (sugC) trehalose ABC transporter ATP-binding protein SugC [Trehalose-recycling ABC transporter (VF0842) - Nutritional/Metabolic factor (VFC0272)] [Mycobacterium canettii CIPT 140070017]	106	325	393	0.557252	94	42.7	3.03e-42	157	152	131	59.5
MF329	lcl|MF329_prot_MF329_000410_399	lcl|MF329_prot_MF329_000410_399 [gene=atpA] [locus_tag=MF329_000410] [protein=F0F1 ATP synthase subunit alpha] [protein_id=MF329_000410] [location=461430..463007] [gbkey=CDS]	65	416	525	VFG041785(gb|WP_011176697)	VFG041785(gb|WP_011176697) (sctN) type III secretion system ATPase SctN [T3SS (VF1265) - Effector delivery system (VFC0086)] [Desulfovibrio vulgaris str. Hildenborough]	57	409	438	0.803653	114	31.8	4.48e-41	153	148	173	48.2
MF329	lcl|MF329_prot_MF329_000412_401	lcl|MF329_prot_MF329_000412_401 [gene=atpD] [locus_tag=MF329_000412] [protein=F0F1 ATP synthase subunit beta] [protein_id=MF329_000412] [location=463866..465260] [gbkey=CDS]	59	406	464	VFG041785(gb|WP_011176697)	VFG041785(gb|WP_011176697) (sctN) type III secretion system ATPase SctN [T3SS (VF1265) - Effector delivery system (VFC0086)] [Desulfovibrio vulgaris str. Hildenborough]	75	418	438	0.783105	118	33.6	1.46e-53	185	190	193	55
MF329	lcl|MF329_prot_MF329_000422_411	lcl|MF329_prot_MF329_000422_411 [locus_tag=MF329_000422] [protein=ABC transporter ATP-binding protein] [protein_id=MF329_000422] [location=complement(474282..475658)] [gbkey=CDS]	201	373	458	VFG030673(gb|WP_010908121)	VFG030673(gb|WP_010908121) (sugC) sn-glycerol-3-phosphate ABC transporter ATP-binding protein UgpC [Trehalose-recycling ABC transporter (VF0842) - Nutritional/Metabolic factor (VFC0272)] [Mycobacterium leprae TN]	105	269	392	0.418367	69	39.4	9.31e-31	122	114	106	60.6
MF329	lcl|MF329_prot_MF329_000453_441	lcl|MF329_prot_MF329_000453_441 [gene=msrB] [locus_tag=MF329_000453] [protein=peptide-methionine (R)-S-oxide reductase MsrB] [pseudo=true] [location=503350..503799] [gbkey=CDS]	17	149	149	VFG037099(gb|WP_002216163)	VFG037099(gb|WP_002216163) (msrA/B(pilB)) trifunctional thioredoxin/methionine sulfoxide reductase A/B protein [MsrAB (VF0456) - Stress survival (VFC0282)] [Neisseria meningitidis Z2491]	390	522	522	0.252874	77	57.9	5.4e-48	161	171	97	72.9
MF329	lcl|MF329_prot_MF329_000455_443	lcl|MF329_prot_MF329_000455_443 [locus_tag=MF329_000455] [protein=phosphatidate cytidylyltransferase] [protein_id=MF329_000455] [location=complement(508661..509671)] [gbkey=CDS]	176	326	336	VFG002189(gb|WP_002359680)	VFG002189(gb|WP_002359680) (cpsB/cdsA) phosphatidate cytidylyltransferase [Capsule (VF0361) - Immune modulation (VFC0258)] [Enterococcus faecalis V583]	125	257	266	0.496241	56	35.4	1.16e-16	78.6	68.5	82	51.9
MF329	lcl|MF329_prot_MF329_000456_444	lcl|MF329_prot_MF329_000456_444 [locus_tag=MF329_000456] [protein=phosphotransferase] [protein_id=MF329_000456] [location=509728..510471] [gbkey=CDS]	71	227	247	VFG013447(gb|WP_011609614)	VFG013447(gb|WP_011609614) (licA) choline kinase [LOS (VF0044) - Immune modulation (VFC0258)] [Haemophilus somnus 129PT]	81	250	267	0.632959	55	32.2	1.66e-13	68.2	58.1	89	52
MF329	lcl|MF329_prot_MF329_000473_461	lcl|MF329_prot_MF329_000473_461 [locus_tag=MF329_000473] [protein=ABC transporter ATP-binding protein] [protein_id=MF329_000473] [location=529756..531543] [gbkey=CDS]	78	588	595	VFG013249(gb|WP_011271803)	VFG013249(gb|WP_011271803) (msbA) lipid transporter ATP-binding/permease [LOS (VF0044) - Immune modulation (VFC0258)] [Haemophilus influenzae 86-028NP]	76	580	587	0.858603	138	26.8	2.39e-46	172	166	258	50.1
MF329	lcl|MF329_prot_MF329_000474_462	lcl|MF329_prot_MF329_000474_462 [locus_tag=MF329_000474] [protein=ABC transporter ATP-binding protein] [protein_id=MF329_000474] [location=531552..533480] [gbkey=CDS]	106	640	642	VFG013149(gb|WP_041605303)	VFG013149(gb|WP_041605303) (msbA) lipid transporter ATP-binding/permease [LOS (VF0044) - Immune modulation (VFC0258)] [Haemophilus somnus 2336]	99	580	582	0.82646	167	31	4.53e-65	224	228	278	51.7
MF329	lcl|MF329_prot_MF329_000489_477	lcl|MF329_prot_MF329_000489_477 [locus_tag=MF329_000489] [protein=lysophospholipid acyltransferase family protein] [protein_id=MF329_000489] [location=complement(548365..549129)] [gbkey=CDS]	56	199	254	VFG015780(gb|WP_012269866)	VFG015780(gb|WP_012269866) (hdtS) 1-acyl-sn-glycerol-3-phosphate acyltransferase [Acylhomoserine lactone synthase (VF0907) - Biofilm (VFC0271)] [Pseudomonas putida GB-1]	60	191	261	0.501916	38	26.4	1.38e-09	57	45.1	72	50
MF329	lcl|MF329_prot_MF329_000505_490	lcl|MF329_prot_MF329_000505_490 [locus_tag=MF329_000505] [protein=hypothetical protein] [protein_id=MF329_000505] [location=complement(566726..569128)] [gbkey=CDS]	439	647	800	VFG016523(gb|WP_010925495)	VFG016523(gb|WP_010925495) (nuc) membrane nuclease [Nuclease (VF0880) - Exoenzyme (VFC0251)] [Mycoplasma pulmonis UAB CTIP]	193	388	394	0.494924	69	32.1	2.11e-16	82	67.1	99	46
MF329	lcl|MF329_prot_MF329_000540_525	lcl|MF329_prot_MF329_000540_525 [locus_tag=MF329_000540] [protein=ABC transporter ATP-binding protein] [protein_id=MF329_000540] [location=complement(618794..620728)] [gbkey=CDS]	113	634	644	VFG013252(gb|WP_010945439)	VFG013252(gb|WP_010945439) (msbA) lipid transporter ATP-binding/permease [LOS (VF0044) - Immune modulation (VFC0258)] [Haemophilus ducreyi 35000HP]	94	576	582	0.828179	165	31.1	3.37e-64	222	225	269	50.8
MF329	lcl|MF329_prot_MF329_000541_526	lcl|MF329_prot_MF329_000541_526 [locus_tag=MF329_000541] [protein=ABC transporter ATP-binding protein] [protein_id=MF329_000541] [location=complement(620718..622484)] [gbkey=CDS]	80	581	588	VFG013250(gb|WP_005687513)	VFG013250(gb|WP_005687513) (msbA) lipid transporter ATP-binding/permease [LOS (VF0044) - Immune modulation (VFC0258)] [Haemophilus influenzae PittEE]	83	586	587	0.856899	153	29.9	2.22e-60	210	212	270	52.8
MF329	lcl|MF329_prot_MF329_000551_536	lcl|MF329_prot_MF329_000551_536 [gene=infB] [locus_tag=MF329_000551] [protein=translation initiation factor IF-2] [protein_id=MF329_000551] [location=complement(632357..634162)] [gbkey=CDS]	116	313	601	VFG016493(gb|WP_011283803)	VFG016493(gb|WP_011283803) (tuf) elongation factor Tu [EF-Tu (VF0877) - Adherence (VFC0001)] [Mycoplasma synoviae 53]	15	237	394	0.563452	81	35.8	1.7e-18	87.8	74.1	106	46.9
MF329	lcl|MF329_prot_MF329_000568_553	lcl|MF329_prot_MF329_000568_553 [gene=uvrA] [locus_tag=MF329_000568] [protein=excinuclease ABC subunit UvrA] [protein_id=MF329_000568] [location=complement(650921..653764)] [gbkey=CDS]	822	910	947	VFG035919(gb|WP_000621743)	VFG035919(gb|WP_000621743) (aatC) ATP-binding protein AatC [Dispersin (VF0215) - Others (VFC0346)] [Escherichia coli O104:H4 str. 2009EL-2050]	121	206	209	0.406699	35	39.3	8.8e-09	56.6	42.7	51	57.3
MF329	lcl|MF329_prot_MF329_000571_556	lcl|MF329_prot_MF329_000571_556 [locus_tag=MF329_000571] [protein=GDSL-type esterase/lipase family protein] [protein_id=MF329_000571] [location=complement(657698..667717)] [gbkey=CDS]	100	499	3339	VFG016479(gb|WP_011284378)	VFG016479(gb|WP_011284378) (p65) SGNH/GDSL hydrolase family protein [P65 (VF0872) - Invasion (VFC0083)] [Mycoplasma hyopneumoniae J]	39	461	627	0.673046	115	26.5	2.66e-32	136	119	203	46.8
MF329	lcl|MF329_prot_MF329_000574_558	lcl|MF329_prot_MF329_000574_558 [locus_tag=MF329_000574] [protein=ABC transporter ATP-binding protein] [protein_id=MF329_000574] [location=complement(668534..669856)] [gbkey=CDS]	133	436	440	VFG016532(gb|NP_975942)	VFG016532(gb|NP_975942) (oppF) oligopeptide ABC transporter permease [Capsule (VF0881) - Immune modulation (VFC0258)] [Mycoplasma mycoides subsp. mycoides SC str. PG1]	1	310	320	0.965625	187	59.9	2.98e-115	340	395	233	74.7
MF329	lcl|MF329_prot_MF329_000575_559	lcl|MF329_prot_MF329_000575_559 [locus_tag=MF329_000575] [protein=ABC transporter ATP-binding protein] [protein_id=MF329_000575] [location=complement(669846..671225)] [gbkey=CDS]	253	385	459	VFG016532(gb|NP_975942)	VFG016532(gb|NP_975942) (oppF) oligopeptide ABC transporter permease [Capsule (VF0881) - Immune modulation (VFC0258)] [Mycoplasma mycoides subsp. mycoides SC str. PG1]	140	274	320	0.41875	57	42.2	1.96e-24	103	94.1	89	65.9
MF329	lcl|MF329_prot_MF329_000585_569	lcl|MF329_prot_MF329_000585_569 [gene=tig] [locus_tag=MF329_000585] [protein=trigger factor] [protein_id=MF329_000585] [location=689902..691218] [gbkey=CDS]	1	391	438	VFG005550(gb|WP_000116479)	VFG005550(gb|WP_000116479) (tig/ropA) trigger factor [Trigger factor (VF1056) - Stress survival (VFC0282)] [Streptococcus pneumoniae TIGR4]	1	387	427	0.903981	107	26.8	5.32e-27	112	102	189	47.4
MF329	lcl|MF329_prot_MF329_000594_578	lcl|MF329_prot_MF329_000594_578 [locus_tag=MF329_000594] [protein=ATP-binding cassette domain-containing protein] [protein_id=MF329_000594] [location=complement(704714..705439)] [gbkey=CDS]	1	223	241	VFG044077(gb|YP_002344985)	VFG044077(gb|YP_002344985) (chuC) hemin uptake ABC transporter ATP-binding protein [Direct heme uptake system (VF0724) - Nutritional/Metabolic factor (VFC0272)] [Campylobacter jejuni subsp. jejuni NCTC 11168]	1	218	258	0.841085	65	28.9	2.39e-17	78.6	70.9	107	47.6
MF329	lcl|MF329_prot_MF329_000624_598	lcl|MF329_prot_MF329_000624_598 [locus_tag=MF329_000624] [protein=serine/threonine-protein kinase] [protein_id=MF329_000624] [location=729115..730095] [gbkey=CDS]	61	272	326	VFG016981(gb|WP_010883341)	VFG016981(gb|WP_010883341) (pkn5) serine/threonine protein kinase [TTSS (VF0344) - Effector delivery system (VFC0086)] [Chlamydophila pneumoniae AR39]	63	253	502	0.378486	68	32.1	4.86e-22	96.3	85.5	109	51.4
MF329	lcl|MF329_prot_MF329_000626_600	lcl|MF329_prot_MF329_000626_600 [locus_tag=MF329_000626] [protein=ribulose-phosphate 3-epimerase] [protein_id=MF329_000626] [location=730954..731613] [gbkey=CDS]	1	215	219	VFG046620(gb|WP_013922870)	VFG046620(gb|WP_013922870) (rpe) ribulose-phosphate 3-epimerase [Capsule (VF0543) - Immune modulation (VFC0258)] [Francisella sp. TX077308]	1	215	222	0.963964	67	30.7	4.03e-27	103	103	113	51.8
MF329	lcl|MF329_prot_MF329_000638_612	lcl|MF329_prot_MF329_000638_612 [gene=dnaK] [locus_tag=MF329_000638] [protein=molecular chaperone DnaK] [protein_id=MF329_000638] [location=complement(742527..744326)] [gbkey=CDS]	6	550	599	VFG043573(gb|NP_219906)	VFG043573(gb|NP_219906) (dnaK) chaperone protein DnaK [Adherence; porin (VF0713) - Adherence (VFC0001)] [Chlamydia trachomatis D/UW-3/CX]	10	569	660	0.84697	306	53.9	3.39e-186	540	630	394	69.4
MF329	lcl|MF329_prot_MF329_000655_629	lcl|MF329_prot_MF329_000655_629 [gene=glpO] [locus_tag=MF329_000655] [protein=type 2 glycerol-3-phosphate oxidase] [protein_id=MF329_000655] [location=complement(760806..761960)] [gbkey=CDS]	1	371	384	VFG015930(gb|WP_011060875)	VFG015930(gb|WP_011060875) (hcnC) cyanide-forming glycine dehydrogenase subunit HcnC [Hydrogen cyanide production (VF0920) - Antimicrobial activity/Competitive advantage (VFC0325)] [Pseudomonas fluorescens Pf-5]	1	396	417	0.947242	101	24.4	5.54e-14	72.8	59	172	41.5
MF329	lcl|MF329_prot_MF329_000677_648	lcl|MF329_prot_MF329_000677_648 [locus_tag=MF329_000677] [protein=ATP-binding cassette domain-containing protein] [protein_id=MF329_000677] [location=complement(787185..789623)] [gbkey=CDS]	635	764	812	VFG016532(gb|NP_975942)	VFG016532(gb|NP_975942) (oppF) oligopeptide ABC transporter permease [Capsule (VF0881) - Immune modulation (VFC0258)] [Mycoplasma mycoides subsp. mycoides SC str. PG1]	136	265	320	0.403125	63	48.5	7.66e-34	132	125	96	73.8
MF329	lcl|MF329_prot_MF329_000678_649	lcl|MF329_prot_MF329_000678_649 [locus_tag=MF329_000678] [protein=ABC transporter ATP-binding protein] [protein_id=MF329_000678] [location=complement(789616..790668)] [gbkey=CDS]	134	286	350	VFG016532(gb|NP_975942)	VFG016532(gb|NP_975942) (oppF) oligopeptide ABC transporter permease [Capsule (VF0881) - Immune modulation (VFC0258)] [Mycoplasma mycoides subsp. mycoides SC str. PG1]	132	288	320	0.4875	61	38.4	1.65e-23	99	91	93	58.5
MF329	lcl|MF329_prot_MF329_000684_655	lcl|MF329_prot_MF329_000684_655 [gene=ftsY] [locus_tag=MF329_000684] [protein=signal recognition particle-docking protein FtsY] [protein_id=MF329_000684] [location=798809..799852] [gbkey=CDS]	142	329	347	VFG014614(gb|WP_012019014)	VFG014614(gb|WP_012019014) (flhF) flagellar biosynthesis protein FlhF [Flagella (VF0273) - Motility (VFC0204)] [Pseudomonas mendocina ymp]	219	396	437	0.405034	59	30.9	1.05e-12	68.6	54.7	94	49.2
MF329	lcl|MF329_prot_MF329_000713_680	lcl|MF329_prot_MF329_000713_680 [gene=ligA] [locus_tag=MF329_000713] [protein=NAD-dependent DNA ligase LigA] [protein_id=MF329_000713] [location=complement(828924..830939)] [gbkey=CDS]	5	669	671	VFG043491(gb|WP_001124831)	VFG043491(gb|WP_001124831) (ligA) NAD-dependent DNA ligase LigA [LigA (VF1220) - Adherence (VFC0001)] [Leptospira interrogans serovar Lai str. 56601]	15	670	681	0.961821	222	32.7	1.17e-97	314	336	364	53.7
MF329	lcl|MF329_prot_MF329_000731_697	lcl|MF329_prot_MF329_000731_697 [locus_tag=MF329_000731] [protein=RNA polymerase sigma factor] [protein_id=MF329_000731] [location=848469..849908] [gbkey=CDS]	188	477	479	VFG026980(gb|YP_005923858)	VFG026980(gb|YP_005923858) (sigA/rpoV) RNA polymerase sigma factor [SigA (VF0257) - Regulation (VFC0301)] [Mycobacterium tuberculosis RGTB423]	17	323	324	0.944444	135	42.5	2.9e-66	216	233	197	61.9
MF329	lcl|MF329_prot_MF329_000738_704	lcl|MF329_prot_MF329_000738_704 [locus_tag=MF329_000738] [protein=PTS sugar transporter subunit IIA] [protein_id=MF329_000738] [location=complement(857235..857765)] [gbkey=CDS]	80	173	176	VFG016424(gb|WP_000276321)	VFG016424(gb|WP_000276321) (manA) mannose-6-phosphate isomerase, class I [Polysaccharide capsule (VF0659) - Immune modulation (VFC0258)] [Bacillus thuringiensis str. Al Hakam]	111	206	315	0.301587	30	31.3	1.24e-09	55.8	45	48	50
MF329	lcl|MF329_prot_MF329_000780_739	lcl|MF329_prot_MF329_000780_739 [locus_tag=MF329_000780] [protein=M13 family metallopeptidase] [protein_id=MF329_000780] [location=902959..904866] [gbkey=CDS]	6	635	635	VFG031053(gb|WP_014000110)	VFG031053(gb|WP_014000110) (zmp1) zinc metalloprotease Zmp1 [Zn++ metalloprotease (VF0846) - Exoenzyme (VFC0251)] [Mycobacterium canettii CIPT 140010059]	21	662	663	0.966817	181	27.7	5.39e-72	244	251	313	47.9
MF329	lcl|MF329_prot_MF329_000783_742	lcl|MF329_prot_MF329_000783_742 [locus_tag=MF329_000783] [protein=ABC transporter ATP-binding protein] [protein_id=MF329_000783] [location=complement(906737..908347)] [gbkey=CDS]	346	515	536	VFG034066(gb|WP_001296192)	VFG034066(gb|WP_001296192) (ybtP) yersiniabactin ABC transporter ATP-binding/permease protein YbtP [Yersiniabactin siderophore (VF1115) - Nutritional/Metabolic factor (VFC0272)] [Escherichia coli NA114]	331	509	570	0.312281	47	26.3	2.31e-08	56.6	39.9	92	51.4
MF329	lcl|MF329_prot_MF329_000792_751	lcl|MF329_prot_MF329_000792_751 [locus_tag=MF329_000792] [protein=ABC transporter ATP-binding protein] [protein_id=MF329_000792] [location=complement(917780..919615)] [gbkey=CDS]	23	232	611	VFG049057(gb|WP_012541096)	VFG049057(gb|WP_012541096) (wzt) O9 family O-antigen export ABC transporter ATP-binding subunit [LPS (VF0561) - Immune modulation (VFC0258)] [Klebsiella pneumoniae 342]	41	232	431	0.443155	57	27.1	1.2e-12	70.1	54.5	95	45.2
MF329	lcl|MF329_prot_MF329_000795_754	lcl|MF329_prot_MF329_000795_754 [locus_tag=MF329_000795] [protein=ABC transporter ATP-binding protein] [protein_id=MF329_000795] [location=complement(921765..922706)] [gbkey=CDS]	77	297	313	VFG030686(gb|YP_001702115)	VFG030686(gb|YP_001702115) (sugC) Probable sugar ABC transporter, ATP-binding protein SugC [Trehalose-recycling ABC transporter (VF0842) - Nutritional/Metabolic factor (VFC0272)] [Mycobacterium abscessus ATCC 19977]	2	216	391	0.547315	63	28	1.92e-22	96.3	87.2	126	56
MF329	lcl|MF329_prot_MF329_000797_756	lcl|MF329_prot_MF329_000797_756 [gene=ftsH] [locus_tag=MF329_000797] [protein=ATP-dependent zinc metalloprotease FtsH] [protein_id=MF329_000797] [location=complement(930731..932773)] [gbkey=CDS]	182	364	680	VFG031153(gb|YP_001702897)	VFG031153(gb|YP_001702897) (mpa) Putative AAA-family ATPase [Proteasome-associated proteins (VF0847) - Stress survival (VFC0282)] [Mycobacterium abscessus ATCC 19977]	241	441	602	0.332226	73	36	1.57e-28	120	106	106	52.2
MF632	lcl|MF632_prot_MF632_000021_21	lcl|MF632_prot_MF632_000021_21 [locus_tag=MF632_000021] [protein=ABC transporter ATP-binding protein] [protein_id=MF632_000021] [location=29592..30299] [gbkey=CDS]	10	228	235	VFG030680(gb|WP_011856409)	VFG030680(gb|WP_011856409) (sugC) sn-glycerol-3-phosphate ABC transporter ATP-binding protein UgpC [Trehalose-recycling ABC transporter (VF0842) - Nutritional/Metabolic factor (VFC0272)] [Mycobacterium sp. JLS]	6	223	405	0.535802	63	28	9.62e-22	92.4	84.8	121	53.8
MF632	lcl|MF632_prot_MF632_000044_42	lcl|MF632_prot_MF632_000044_42 [gene=eno] [locus_tag=MF632_000044] [protein=phosphopyruvate hydratase] [protein_id=MF632_000044] [location=complement(52140..53501)] [gbkey=CDS]	1	453	453	VFG005580(gb|WP_000022813)	VFG005580(gb|WP_000022813) (eno) phosphopyruvate hydratase [Streptococcal enolase (VF1060) - Exoenzyme (VFC0251)] [Streptococcus pneumoniae TIGR4]	1	434	434	0.997696	268	58.9	9.46e-176	499	596	333	73.2
MF632	lcl|MF632_prot_MF632_000065_62	lcl|MF632_prot_MF632_000065_62 [locus_tag=MF632_000065] [protein=DNA starvation/stationary phase protection protein] [protein_id=MF632_000065] [location=75341..75757] [gbkey=CDS]	2	107	138	VFG006375(gb|WP_041308928)	VFG006375(gb|WP_041308928) (napA) neutrophil activating protein NapA [HP-NAP (VF0052) - Immune modulation (VFC0258)] [Helicobacter hepaticus ATCC 51449]	3	108	145	0.724138	31	29.2	5.54e-15	67	63.8	60	56.6
MF632	lcl|MF632_prot_MF632_000081_78	lcl|MF632_prot_MF632_000081_78 [gene=secA] [locus_tag=MF632_000081] [protein=preprotein translocase subunit SecA] [pseudo=true] [location=89162..91681] [gbkey=CDS]	66	603	840	VFG009229(gb|WP_085978051)	VFG009229(gb|WP_085978051) (secA2) accessory Sec system translocase SecA2 [Accessory secretion factor (VF0808) - Others (VFC0346)] [Mycobacterium gilvum PYR-GCK]	65	608	769	0.706112	214	38.9	1.25e-116	372	399	319	58
MF632	lcl|MF632_prot_MF632_000087_84	lcl|MF632_prot_MF632_000087_84 [locus_tag=MF632_000087] [protein=ATP-binding cassette domain-containing protein] [protein_id=MF632_000087] [location=97570..99189] [gbkey=CDS]	1	215	539	VFG035924(gb|WP_000593973)	VFG035924(gb|WP_000593973) (aatC) ATP-binding protein AatC [Dispersin (VF0215) - Others (VFC0346)] [Escherichia coli O78:H11:K80 str. H10407]	1	199	208	0.951923	66	29.3	2.39e-09	57.4	44.6	100	44.4
MF632	lcl|MF632_prot_MF632_000090_87	lcl|MF632_prot_MF632_000090_87 [locus_tag=MF632_000090] [protein=16S rRNA (uracil(1498)-N(3))-methyltransferase] [protein_id=MF632_000090] [location=101165..101842] [gbkey=CDS]	52	223	225	VFG045607(gb|WP_010948621)	VFG045607(gb|WP_010948621) (LPG_RS14840) Dot/Icm type IV secretion system effector [Dot/Icm T4SS secreted effectors (VF0798) - Effector delivery system (VFC0086)] [Legionella pneumophila subsp. pneumophila str. Philadelphia 1]	66	238	244	0.704918	64	36.8	9.62e-22	89.7	85.5	93	53.4
MF632	lcl|MF632_prot_MF632_000133_127	lcl|MF632_prot_MF632_000133_127 [gene=tuf] [locus_tag=MF632_000133] [protein=elongation factor Tu] [protein_id=MF632_000133] [location=complement(136687..137874)] [gbkey=CDS]	1	395	395	VFG016493(gb|WP_011283803)	VFG016493(gb|WP_011283803) (tuf) elongation factor Tu [EF-Tu (VF0877) - Adherence (VFC0001)] [Mycoplasma synoviae 53]	1	394	394	0.997462	356	90.1	2.1e-260	709	877	379	95.9
MF632	lcl|MF632_prot_MF632_000166_158	lcl|MF632_prot_MF632_000166_158 [locus_tag=MF632_000166] [protein=energy-coupling factor transporter ATPase] [protein_id=MF632_000166] [location=complement(173258..174169)] [gbkey=CDS]	2	284	303	VFG030691(gb|WP_012395776)	VFG030691(gb|WP_012395776) (sugC) sn-glycerol-3-phosphate ABC transporter ATP-binding protein UgpC [Trehalose-recycling ABC transporter (VF0842) - Nutritional/Metabolic factor (VFC0272)] [Mycobacterium marinum M]	3	255	395	0.637975	78	27.3	4.24e-22	95.1	86	132	46.2
MF632	lcl|MF632_prot_MF632_000167_159	lcl|MF632_prot_MF632_000167_159 [locus_tag=MF632_000167] [protein=energy-coupling factor transporter ATPase] [protein_id=MF632_000167] [location=complement(174154..174960)] [gbkey=CDS]	13	225	268	VFG044153(gb|WP_011063599)	VFG044153(gb|WP_011063599) (PFL_RS27280) type I secretion system permease/ATPase [HasA-type hemophore-mediated heme uptake system (VF0940) - Nutritional/Metabolic factor (VFC0272)] [Pseudomonas fluorescens Pf-5]	342	555	598	0.356187	70	31.3	8.84e-28	111	104	121	54
MF632	lcl|MF632_prot_MF632_000168_160	lcl|MF632_prot_MF632_000168_160 [gene=gap] [locus_tag=MF632_000168] [protein=type I glyceraldehyde-3-phosphate dehydrogenase] [protein_id=MF632_000168] [location=175149..176144] [gbkey=CDS]	3	331	331	VFG043556(gb|WP_009885879)	VFG043556(gb|WP_009885879) (gap) type I glyceraldehyde-3-phosphate dehydrogenase [MG_301/GAPDH (VF0887) - Adherence (VFC0001)] [Mycoplasma genitalium G37]	9	337	337	0.973294	191	57.9	4.21e-129	372	441	248	75.2
MF632	lcl|MF632_prot_MF632_000190_180	lcl|MF632_prot_MF632_000190_180 [locus_tag=MF632_000190] [protein=CNNM domain-containing protein] [protein_id=MF632_000190] [location=199761..200993] [gbkey=CDS]	181	319	410	VFG040667(gb|WP_012150023)	VFG040667(gb|WP_012150023) (tlyC) hemolysin C [TlyC (VF0489) - Exoenzyme (VFC0251)] [Rickettsia akari str. Hartford]	61	204	301	0.475083	40	27.4	2.26e-09	58.2	44.2	74	50.7
MF632	lcl|MF632_prot_MF632_000212_202	lcl|MF632_prot_MF632_000212_202 [locus_tag=MF632_000212] [protein=ABC transporter ATP-binding protein] [protein_id=MF632_000212] [location=221400..222644] [gbkey=CDS]	55	341	414	VFG030691(gb|WP_012395776)	VFG030691(gb|WP_012395776) (sugC) sn-glycerol-3-phosphate ABC transporter ATP-binding protein UgpC [Trehalose-recycling ABC transporter (VF0842) - Nutritional/Metabolic factor (VFC0272)] [Mycobacterium marinum M]	2	288	395	0.724051	145	50	6.98e-87	269	301	192	66.2
MF632	lcl|MF632_prot_MF632_000229_219	lcl|MF632_prot_MF632_000229_219 [locus_tag=MF632_000229] [protein=F0F1 ATP synthase subunit beta] [protein_id=MF632_000229] [location=246661..248040] [gbkey=CDS]	92	415	459	VFG016965(gb|WP_006343712)	VFG016965(gb|WP_006343712) (cdsN) Type III secretion system ATPase [TTSS (VF0344) - Effector delivery system (VFC0086)] [Chlamydophila abortus S26/3]	121	436	442	0.71267	98	30.2	1.24e-36	139	134	167	51.4
MF632	lcl|MF632_prot_MF632_000300_290	lcl|MF632_prot_MF632_000300_290 [locus_tag=MF632_000300] [protein=cation-translocating P-type ATPase] [protein_id=MF632_000300] [location=complement(304193..306913)] [gbkey=CDS]	12	670	906	VFG018402(gb|WP_000131305)	VFG018402(gb|WP_000131305) (mgtB) Mg2+ transport protein [MgtBC (VF0106) - Nutritional/Metabolic factor (VFC0272)] [Salmonella enterica subsp. arizonae serovar 62:z4,z23:-- str. RSK2980]	49	704	908	0.721366	208	29.8	2.64e-70	250	244	357	51.2
MF632	lcl|MF632_prot_MF632_000302_292	lcl|MF632_prot_MF632_000302_292 [gene=msrA] [locus_tag=MF632_000302] [protein=peptide-methionine (S)-S-oxide reductase MsrA] [protein_id=MF632_000302] [location=307722..308219] [gbkey=CDS]	3	161	165	VFG037101(gb|WP_010951394)	VFG037101(gb|WP_010951394) (msrA/B(pilB)) trifunctional thioredoxin/methionine sulfoxide reductase A/B protein [MsrAB (VF0456) - Stress survival (VFC0282)] [Neisseria gonorrhoeae FA 1090]	199	358	522	0.304598	71	43.6	4.2e-36	130	132	95	58.3
MF632	lcl|MF632_prot_MF632_000333_322	lcl|MF632_prot_MF632_000333_322 [locus_tag=MF632_000333] [protein=ATP-binding cassette domain-containing protein] [protein_id=MF632_000333] [location=346802..348889] [gbkey=CDS]	443	649	695	VFG030704(gb|WP_015292799)	VFG030704(gb|WP_015292799) (sugC) trehalose ABC transporter ATP-binding protein SugC [Trehalose-recycling ABC transporter (VF0842) - Nutritional/Metabolic factor (VFC0272)] [Mycobacterium canettii CIPT 140070017]	106	325	393	0.557252	94	42.7	4.15e-42	157	152	131	59.5
MF632	lcl|MF632_prot_MF632_000369_358	lcl|MF632_prot_MF632_000369_358 [gene=atpA] [locus_tag=MF632_000369] [protein=F0F1 ATP synthase subunit alpha] [protein_id=MF632_000369] [location=403317..404894] [gbkey=CDS]	65	416	525	VFG041785(gb|WP_011176697)	VFG041785(gb|WP_011176697) (sctN) type III secretion system ATPase SctN [T3SS (VF1265) - Effector delivery system (VFC0086)] [Desulfovibrio vulgaris str. Hildenborough]	57	409	438	0.803653	114	31.8	1.71e-41	154	150	173	48.2
MF632	lcl|MF632_prot_MF632_000371_360	lcl|MF632_prot_MF632_000371_360 [gene=atpD] [locus_tag=MF632_000371] [protein=F0F1 ATP synthase subunit beta] [protein_id=MF632_000371] [location=405753..407147] [gbkey=CDS]	2	406	464	VFG041785(gb|WP_011176697)	VFG041785(gb|WP_011176697) (sctN) type III secretion system ATPase SctN [T3SS (VF1265) - Effector delivery system (VFC0086)] [Desulfovibrio vulgaris str. Hildenborough]	20	418	438	0.908676	128	31.2	1.05e-53	186	190	215	52.4
MF632	lcl|MF632_prot_MF632_000381_370	lcl|MF632_prot_MF632_000381_370 [locus_tag=MF632_000381] [protein=ABC transporter ATP-binding protein] [protein_id=MF632_000381] [location=complement(416172..417548)] [gbkey=CDS]	201	373	458	VFG030673(gb|WP_010908121)	VFG030673(gb|WP_010908121) (sugC) sn-glycerol-3-phosphate ABC transporter ATP-binding protein UgpC [Trehalose-recycling ABC transporter (VF0842) - Nutritional/Metabolic factor (VFC0272)] [Mycobacterium leprae TN]	105	269	392	0.418367	69	39.4	6.78e-31	122	115	106	60.6
MF632	lcl|MF632_prot_MF632_000420_408	lcl|MF632_prot_MF632_000420_408 [gene=msrB] [locus_tag=MF632_000420] [protein=peptide-methionine (R)-S-oxide reductase MsrB] [pseudo=true] [location=452970..453419] [gbkey=CDS]	17	149	149	VFG037099(gb|WP_002216163)	VFG037099(gb|WP_002216163) (msrA/B(pilB)) trifunctional thioredoxin/methionine sulfoxide reductase A/B protein [MsrAB (VF0456) - Stress survival (VFC0282)] [Neisseria meningitidis Z2491]	390	522	522	0.252874	75	56.4	2.88e-47	159	169	96	72.2
MF632	lcl|MF632_prot_MF632_000422_410	lcl|MF632_prot_MF632_000422_410 [locus_tag=MF632_000422] [protein=phosphatidate cytidylyltransferase] [protein_id=MF632_000422] [location=complement(458278..459288)] [gbkey=CDS]	176	326	336	VFG002189(gb|WP_002359680)	VFG002189(gb|WP_002359680) (cpsB/cdsA) phosphatidate cytidylyltransferase [Capsule (VF0361) - Immune modulation (VFC0258)] [Enterococcus faecalis V583]	125	257	266	0.496241	53	35.1	2.42e-17	80.5	70.8	80	53
MF632	lcl|MF632_prot_MF632_000423_411	lcl|MF632_prot_MF632_000423_411 [locus_tag=MF632_000423] [protein=phosphotransferase] [protein_id=MF632_000423] [location=459345..460088] [gbkey=CDS]	71	227	247	VFG013447(gb|WP_011609614)	VFG013447(gb|WP_011609614) (licA) choline kinase [LOS (VF0044) - Immune modulation (VFC0258)] [Haemophilus somnus 129PT]	81	250	267	0.632959	54	31.6	1.66e-13	68.2	58.1	89	52
MF632	lcl|MF632_prot_MF632_000446_433	lcl|MF632_prot_MF632_000446_433 [locus_tag=MF632_000446] [protein=ABC transporter ATP-binding protein] [protein_id=MF632_000446] [location=483377..485164] [gbkey=CDS]	78	588	595	VFG013249(gb|WP_011271803)	VFG013249(gb|WP_011271803) (msbA) lipid transporter ATP-binding/permease [LOS (VF0044) - Immune modulation (VFC0258)] [Haemophilus influenzae 86-028NP]	76	580	587	0.858603	139	27	4.93e-47	174	168	258	50.1
MF632	lcl|MF632_prot_MF632_000447_434	lcl|MF632_prot_MF632_000447_434 [locus_tag=MF632_000447] [protein=ABC transporter ATP-binding protein] [protein_id=MF632_000447] [location=485173..487101] [gbkey=CDS]	106	640	642	VFG013149(gb|WP_041605303)	VFG013149(gb|WP_041605303) (msbA) lipid transporter ATP-binding/permease [LOS (VF0044) - Immune modulation (VFC0258)] [Haemophilus somnus 2336]	99	580	582	0.82646	168	31.2	3.26e-65	224	228	279	51.9
MF632	lcl|MF632_prot_MF632_000460_447	lcl|MF632_prot_MF632_000460_447 [locus_tag=MF632_000460] [protein=lysophospholipid acyltransferase family protein] [protein_id=MF632_000460] [location=complement(500116..500880)] [gbkey=CDS]	56	199	254	VFG015780(gb|WP_012269866)	VFG015780(gb|WP_012269866) (hdtS) 1-acyl-sn-glycerol-3-phosphate acyltransferase [Acylhomoserine lactone synthase (VF0907) - Biofilm (VFC0271)] [Pseudomonas putida GB-1]	60	191	261	0.501916	38	26.4	1.38e-09	57	45.1	72	50
MF632	lcl|MF632_prot_MF632_000495_479	lcl|MF632_prot_MF632_000495_479 [locus_tag=MF632_000495] [protein=hypothetical protein] [protein_id=MF632_000495] [location=complement(540303..542705)] [gbkey=CDS]	439	647	800	VFG016523(gb|WP_010925495)	VFG016523(gb|WP_010925495) (nuc) membrane nuclease [Nuclease (VF0880) - Exoenzyme (VFC0251)] [Mycoplasma pulmonis UAB CTIP]	193	388	394	0.494924	72	33.3	6.68e-16	80.5	65.5	102	47.2
MF632	lcl|MF632_prot_MF632_000531_515	lcl|MF632_prot_MF632_000531_515 [locus_tag=MF632_000531] [protein=ABC transporter ATP-binding protein] [protein_id=MF632_000531] [location=complement(591663..593597)] [gbkey=CDS]	113	634	644	VFG013252(gb|WP_010945439)	VFG013252(gb|WP_010945439) (msbA) lipid transporter ATP-binding/permease [LOS (VF0044) - Immune modulation (VFC0258)] [Haemophilus ducreyi 35000HP]	94	576	582	0.828179	165	31.1	1.76e-65	225	229	270	50.9
MF632	lcl|MF632_prot_MF632_000532_516	lcl|MF632_prot_MF632_000532_516 [locus_tag=MF632_000532] [protein=ABC transporter ATP-binding protein] [protein_id=MF632_000532] [location=complement(593587..595353)] [gbkey=CDS]	80	581	588	VFG013250(gb|WP_005687513)	VFG013250(gb|WP_005687513) (msbA) lipid transporter ATP-binding/permease [LOS (VF0044) - Immune modulation (VFC0258)] [Haemophilus influenzae PittEE]	83	586	587	0.856899	152	29.7	3.09e-60	210	212	270	52.8
MF632	lcl|MF632_prot_MF632_000542_526	lcl|MF632_prot_MF632_000542_526 [gene=infB] [locus_tag=MF632_000542] [protein=translation initiation factor IF-2] [protein_id=MF632_000542] [location=complement(605229..607034)] [gbkey=CDS]	116	313	601	VFG016493(gb|WP_011283803)	VFG016493(gb|WP_011283803) (tuf) elongation factor Tu [EF-Tu (VF0877) - Adherence (VFC0001)] [Mycoplasma synoviae 53]	15	237	394	0.563452	81	35.8	1.27e-18	88.2	74.5	106	46.9
MF632	lcl|MF632_prot_MF632_000559_543	lcl|MF632_prot_MF632_000559_543 [gene=uvrA] [locus_tag=MF632_000559] [protein=excinuclease ABC subunit UvrA] [protein_id=MF632_000559] [location=complement(625599..628445)] [gbkey=CDS]	822	910	948	VFG035919(gb|WP_000621743)	VFG035919(gb|WP_000621743) (aatC) ATP-binding protein AatC [Dispersin (VF0215) - Others (VFC0346)] [Escherichia coli O104:H4 str. 2009EL-2050]	121	206	209	0.406699	35	39.3	1.61e-08	55.8	41.8	51	57.3
MF632	lcl|MF632_prot_MF632_000562_546	lcl|MF632_prot_MF632_000562_546 [locus_tag=MF632_000562] [protein=GDSL-type esterase/lipase family protein] [protein_id=MF632_000562] [location=complement(632378..642409)] [gbkey=CDS]	100	499	3343	VFG016479(gb|WP_011284378)	VFG016479(gb|WP_011284378) (p65) SGNH/GDSL hydrolase family protein [P65 (VF0872) - Invasion (VFC0083)] [Mycoplasma hyopneumoniae J]	39	461	627	0.673046	115	26.5	2.67e-32	136	119	203	46.8
MF632	lcl|MF632_prot_MF632_000565_548	lcl|MF632_prot_MF632_000565_548 [locus_tag=MF632_000565] [protein=ABC transporter ATP-binding protein] [protein_id=MF632_000565] [location=complement(643226..644548)] [gbkey=CDS]	133	436	440	VFG016532(gb|NP_975942)	VFG016532(gb|NP_975942) (oppF) oligopeptide ABC transporter permease [Capsule (VF0881) - Immune modulation (VFC0258)] [Mycoplasma mycoides subsp. mycoides SC str. PG1]	1	310	320	0.965625	187	59.9	2.1e-115	340	396	233	74.7
MF632	lcl|MF632_prot_MF632_000566_549	lcl|MF632_prot_MF632_000566_549 [locus_tag=MF632_000566] [protein=ABC transporter ATP-binding protein] [protein_id=MF632_000566] [location=complement(644538..645917)] [gbkey=CDS]	253	385	459	VFG016532(gb|NP_975942)	VFG016532(gb|NP_975942) (oppF) oligopeptide ABC transporter permease [Capsule (VF0881) - Immune modulation (VFC0258)] [Mycoplasma mycoides subsp. mycoides SC str. PG1]	140	274	320	0.41875	57	42.2	6.81e-24	101	92.3	88	65.2
MF632	lcl|MF632_prot_MF632_000576_559	lcl|MF632_prot_MF632_000576_559 [gene=tig] [locus_tag=MF632_000576] [protein=trigger factor] [protein_id=MF632_000576] [location=664598..665914] [gbkey=CDS]	1	391	438	VFG005550(gb|WP_000116479)	VFG005550(gb|WP_000116479) (tig/ropA) trigger factor [Trigger factor (VF1056) - Stress survival (VFC0282)] [Streptococcus pneumoniae TIGR4]	1	387	427	0.903981	107	26.8	3.91e-27	112	102	190	47.6
MF632	lcl|MF632_prot_MF632_000586_569	lcl|MF632_prot_MF632_000586_569 [locus_tag=MF632_000586] [protein=ABC transporter ATP-binding protein] [protein_id=MF632_000586] [location=complement(680965..681690)] [gbkey=CDS]	1	223	241	VFG044077(gb|YP_002344985)	VFG044077(gb|YP_002344985) (chuC) hemin uptake ABC transporter ATP-binding protein [Direct heme uptake system (VF0724) - Nutritional/Metabolic factor (VFC0272)] [Campylobacter jejuni subsp. jejuni NCTC 11168]	1	218	258	0.841085	64	28.1	4.37e-16	75.1	66.7	108	47.4
MF632	lcl|MF632_prot_MF632_000616_589	lcl|MF632_prot_MF632_000616_589 [locus_tag=MF632_000616] [protein=serine/threonine-protein kinase] [protein_id=MF632_000616] [location=705365..706345] [gbkey=CDS]	61	272	326	VFG016981(gb|WP_010883341)	VFG016981(gb|WP_010883341) (pkn5) serine/threonine protein kinase [TTSS (VF0344) - Effector delivery system (VFC0086)] [Chlamydophila pneumoniae AR39]	63	253	502	0.378486	68	32.1	1.64e-21	94.7	83.7	108	50.9
MF632	lcl|MF632_prot_MF632_000618_591	lcl|MF632_prot_MF632_000618_591 [locus_tag=MF632_000618] [protein=ribulose-phosphate 3-epimerase] [protein_id=MF632_000618] [location=707204..707863] [gbkey=CDS]	1	215	219	VFG046620(gb|WP_013922870)	VFG046620(gb|WP_013922870) (rpe) ribulose-phosphate 3-epimerase [Capsule (VF0543) - Immune modulation (VFC0258)] [Francisella sp. TX077308]	1	215	222	0.963964	67	30.7	1.04e-27	104	105	113	51.8
MF632	lcl|MF632_prot_MF632_000624_597	lcl|MF632_prot_MF632_000624_597 [locus_tag=MF632_000624] [protein=Hsp70 family protein] [pseudo=true] [location=complement(715369..716379)] [gbkey=CDS]	2	151	336	VFG043573(gb|NP_219906)	VFG043573(gb|NP_219906) (dnaK) chaperone protein DnaK [Adherence; porin (VF0713) - Adherence (VFC0001)] [Chlamydia trachomatis D/UW-3/CX]	291	440	660	0.225758	92	61.3	2.39e-53	185	189	120	80
MF632	lcl|MF632_prot_MF632_000626_599	lcl|MF632_prot_MF632_000626_599 [gene=dnaK] [locus_tag=MF632_000626] [protein=molecular chaperone DnaK] [protein_id=MF632_000626] [location=complement(718404..720203)] [gbkey=CDS]	6	550	599	VFG043573(gb|NP_219906)	VFG043573(gb|NP_219906) (dnaK) chaperone protein DnaK [Adherence; porin (VF0713) - Adherence (VFC0001)] [Chlamydia trachomatis D/UW-3/CX]	10	569	660	0.84697	306	53.9	2.4e-186	540	630	395	69.5
MF632	lcl|MF632_prot_MF632_000643_616	lcl|MF632_prot_MF632_000643_616 [gene=glpO] [locus_tag=MF632_000643] [protein=type 2 glycerol-3-phosphate oxidase] [protein_id=MF632_000643] [location=complement(736683..737837)] [gbkey=CDS]	1	371	384	VFG015930(gb|WP_011060875)	VFG015930(gb|WP_011060875) (hcnC) cyanide-forming glycine dehydrogenase subunit HcnC [Hydrogen cyanide production (VF0920) - Antimicrobial activity/Competitive advantage (VFC0325)] [Pseudomonas fluorescens Pf-5]	1	396	417	0.947242	101	24.4	4.14e-14	73.2	59.4	172	41.5
MF632	lcl|MF632_prot_MF632_000664_634	lcl|MF632_prot_MF632_000664_634 [locus_tag=MF632_000664] [protein=ATP-binding cassette domain-containing protein] [protein_id=MF632_000664] [location=complement(761454..763892)] [gbkey=CDS]	635	764	812	VFG016532(gb|NP_975942)	VFG016532(gb|NP_975942) (oppF) oligopeptide ABC transporter permease [Capsule (VF0881) - Immune modulation (VFC0258)] [Mycoplasma mycoides subsp. mycoides SC str. PG1]	136	265	320	0.403125	63	48.5	7.66e-34	132	125	96	73.8
MF632	lcl|MF632_prot_MF632_000665_635	lcl|MF632_prot_MF632_000665_635 [locus_tag=MF632_000665] [protein=ABC transporter ATP-binding protein] [protein_id=MF632_000665] [location=complement(763885..764937)] [gbkey=CDS]	134	286	350	VFG016532(gb|NP_975942)	VFG016532(gb|NP_975942) (oppF) oligopeptide ABC transporter permease [Capsule (VF0881) - Immune modulation (VFC0258)] [Mycoplasma mycoides subsp. mycoides SC str. PG1]	132	288	320	0.4875	61	38.4	1.2e-23	99.4	91.5	93	58.5
MF632	lcl|MF632_prot_MF632_000671_641	lcl|MF632_prot_MF632_000671_641 [gene=ftsY] [locus_tag=MF632_000671] [protein=signal recognition particle-docking protein FtsY] [protein_id=MF632_000671] [location=773078..774121] [gbkey=CDS]	142	329	347	VFG014614(gb|WP_012019014)	VFG014614(gb|WP_012019014) (flhF) flagellar biosynthesis protein FlhF [Flagella (VF0273) - Motility (VFC0204)] [Pseudomonas mendocina ymp]	219	396	437	0.405034	59	30.9	1.05e-12	68.6	54.7	94	49.2
MF632	lcl|MF632_prot_MF632_000699_665	lcl|MF632_prot_MF632_000699_665 [gene=ligA] [locus_tag=MF632_000699] [protein=NAD-dependent DNA ligase LigA] [protein_id=MF632_000699] [location=complement(802089..804107)] [gbkey=CDS]	5	669	672	VFG043491(gb|WP_001124831)	VFG043491(gb|WP_001124831) (ligA) NAD-dependent DNA ligase LigA [LigA (VF1220) - Adherence (VFC0001)] [Leptospira interrogans serovar Lai str. 56601]	15	670	681	0.961821	225	33.2	1.01e-100	322	346	366	54
MF632	lcl|MF632_prot_MF632_000717_682	lcl|MF632_prot_MF632_000717_682 [locus_tag=MF632_000717] [protein=RNA polymerase sigma factor] [protein_id=MF632_000717] [location=821636..823072] [gbkey=CDS]	187	476	478	VFG026980(gb|YP_005923858)	VFG026980(gb|YP_005923858) (sigA/rpoV) RNA polymerase sigma factor [SigA (VF0257) - Regulation (VFC0301)] [Mycobacterium tuberculosis RGTB423]	17	323	324	0.944444	136	42.8	7.24e-67	217	235	197	61.9
MF632	lcl|MF632_prot_MF632_000764_722	lcl|MF632_prot_MF632_000764_722 [locus_tag=MF632_000764] [protein=M13 family metallopeptidase] [protein_id=MF632_000764] [location=871893..873800] [gbkey=CDS]	6	635	635	VFG031053(gb|WP_014000110)	VFG031053(gb|WP_014000110) (zmp1) zinc metalloprotease Zmp1 [Zn++ metalloprotease (VF0846) - Exoenzyme (VFC0251)] [Mycobacterium canettii CIPT 140010059]	21	662	663	0.966817	180	27.6	1.45e-70	241	246	311	47.8
MF632	lcl|MF632_prot_MF632_000767_725	lcl|MF632_prot_MF632_000767_725 [locus_tag=MF632_000767] [protein=ABC transporter ATP-binding protein] [protein_id=MF632_000767] [location=complement(875671..877281)] [gbkey=CDS]	346	515	536	VFG034066(gb|WP_001296192)	VFG034066(gb|WP_001296192) (ybtP) yersiniabactin ABC transporter ATP-binding/permease protein YbtP [Yersiniabactin siderophore (VF1115) - Nutritional/Metabolic factor (VFC0272)] [Escherichia coli NA114]	331	509	570	0.312281	47	26.3	4.36e-09	58.9	42.3	93	52
MF632	lcl|MF632_prot_MF632_000768_726	lcl|MF632_prot_MF632_000768_726 [locus_tag=MF632_000768] [protein=ABC transporter ATP-binding protein] [protein_id=MF632_000768] [location=complement(877281..878831)] [gbkey=CDS]	318	514	516	VFG013250(gb|WP_005687513)	VFG013250(gb|WP_005687513) (msbA) lipid transporter ATP-binding/permease [LOS (VF0044) - Immune modulation (VFC0258)] [Haemophilus influenzae PittEE]	346	557	587	0.359455	61	28.8	3.3e-14	75.1	59.3	109	51.4
MF632	lcl|MF632_prot_MF632_000777_735	lcl|MF632_prot_MF632_000777_735 [locus_tag=MF632_000777] [protein=ATP-binding cassette domain-containing protein] [protein_id=MF632_000777] [location=complement(886709..888544)] [gbkey=CDS]	23	232	611	VFG049057(gb|WP_012541096)	VFG049057(gb|WP_012541096) (wzt) O9 family O-antigen export ABC transporter ATP-binding subunit [LPS (VF0561) - Immune modulation (VFC0258)] [Klebsiella pneumoniae 342]	41	232	431	0.443155	57	27.1	1.2e-12	70.1	54.5	95	45.2
MF632	lcl|MF632_prot_MF632_000780_738	lcl|MF632_prot_MF632_000780_738 [locus_tag=MF632_000780] [protein=ABC transporter ATP-binding protein] [protein_id=MF632_000780] [location=complement(890691..891632)] [gbkey=CDS]	77	297	313	VFG030686(gb|YP_001702115)	VFG030686(gb|YP_001702115) (sugC) Probable sugar ABC transporter, ATP-binding protein SugC [Trehalose-recycling ABC transporter (VF0842) - Nutritional/Metabolic factor (VFC0272)] [Mycobacterium abscessus ATCC 19977]	2	216	391	0.547315	64	28.4	7.47e-23	97.4	88.6	126	56
MF632	lcl|MF632_prot_MF632_000782_740	lcl|MF632_prot_MF632_000782_740 [gene=ftsH] [locus_tag=MF632_000782] [protein=ATP-dependent zinc metalloprotease FtsH] [protein_id=MF632_000782] [location=complement(899659..901701)] [gbkey=CDS]	182	364	680	VFG031153(gb|YP_001702897)	VFG031153(gb|YP_001702897) (mpa) Putative AAA-family ATPase [Proteasome-associated proteins (VF0847) - Stress survival (VFC0282)] [Mycobacterium abscessus ATCC 19977]	241	441	602	0.332226	73	36	1.57e-28	120	106	106	52.2
Myco-2	lcl|NZ_AP022325_prot_Myco-2_000024_24	lcl|NZ_AP022325_prot_Myco-2_000024_24 [locus_tag=Myco-2_000024] [protein=ABC transporter ATP-binding protein] [protein_id=Myco-2_000024] [location=29594..30301] [gbkey=CDS]	10	212	235	VFG030680(gb|WP_011856409)	VFG030680(gb|WP_011856409) (sugC) sn-glycerol-3-phosphate ABC transporter ATP-binding protein UgpC [Trehalose-recycling ABC transporter (VF0842) - Nutritional/Metabolic factor (VFC0272)] [Mycobacterium sp. JLS]	6	211	405	0.506173	58	28	4.68e-21	90.5	82.5	110	53.1
Myco-2	lcl|NZ_AP022325_prot_Myco-2_000054_52	lcl|NZ_AP022325_prot_Myco-2_000054_52 [locus_tag=Myco-2_000054] [protein=RNA polymerase sigma factor] [protein_id=Myco-2_000054] [location=complement(61807..63249)] [gbkey=CDS]	189	478	480	VFG026980(gb|YP_005923858)	VFG026980(gb|YP_005923858) (sigA/rpoV) RNA polymerase sigma factor [SigA (VF0257) - Regulation (VFC0301)] [Mycobacterium tuberculosis RGTB423]	17	323	324	0.944444	135	42.5	2.98e-66	216	232	197	61.9
Myco-2	lcl|NZ_AP022325_prot_Myco-2_000072_69	lcl|NZ_AP022325_prot_Myco-2_000072_69 [gene=ligA] [locus_tag=Myco-2_000072] [protein=NAD-dependent DNA ligase LigA] [protein_id=Myco-2_000072] [location=80713..82728] [gbkey=CDS]	5	669	671	VFG043491(gb|WP_001124831)	VFG043491(gb|WP_001124831) (ligA) NAD-dependent DNA ligase LigA [LigA (VF1220) - Adherence (VFC0001)] [Leptospira interrogans serovar Lai str. 56601]	15	670	681	0.961821	222	32.7	2.17e-98	316	338	360	53.1
Myco-2	lcl|NZ_AP022325_prot_Myco-2_000104_97	lcl|NZ_AP022325_prot_Myco-2_000104_97 [gene=ftsY] [locus_tag=Myco-2_000104] [protein=signal recognition particle-docking protein FtsY] [protein_id=Myco-2_000104] [location=complement(112749..113792)] [gbkey=CDS]	142	329	347	VFG014614(gb|WP_012019014)	VFG014614(gb|WP_012019014) (flhF) flagellar biosynthesis protein FlhF [Flagella (VF0273) - Motility (VFC0204)] [Pseudomonas mendocina ymp]	219	396	437	0.405034	58	30.4	1.88e-12	67.8	53.8	94	49.2
Myco-2	lcl|NZ_AP022325_prot_Myco-2_000110_103	lcl|NZ_AP022325_prot_Myco-2_000110_103 [locus_tag=Myco-2_000110] [protein=ABC transporter ATP-binding protein] [protein_id=Myco-2_000110] [location=121933..122985] [gbkey=CDS]	134	286	350	VFG016532(gb|NP_975942)	VFG016532(gb|NP_975942) (oppF) oligopeptide ABC transporter permease [Capsule (VF0881) - Immune modulation (VFC0258)] [Mycoplasma mycoides subsp. mycoides SC str. PG1]	132	288	320	0.4875	61	38.4	1.2e-23	99.4	91.5	93	58.5
Myco-2	lcl|NZ_AP022325_prot_Myco-2_000111_104	lcl|NZ_AP022325_prot_Myco-2_000111_104 [locus_tag=Myco-2_000111] [protein=ATP-binding cassette domain-containing protein] [protein_id=Myco-2_000111] [location=122978..125395] [gbkey=CDS]	628	757	805	VFG016532(gb|NP_975942)	VFG016532(gb|NP_975942) (oppF) oligopeptide ABC transporter permease [Capsule (VF0881) - Immune modulation (VFC0258)] [Mycoplasma mycoides subsp. mycoides SC str. PG1]	136	265	320	0.403125	63	48.5	7.54e-34	132	125	96	73.8
Myco-2	lcl|NZ_AP022325_prot_Myco-2_000160_150	lcl|NZ_AP022325_prot_Myco-2_000160_150 [gene=dnaK] [locus_tag=Myco-2_000160] [protein=molecular chaperone DnaK] [protein_id=Myco-2_000160] [location=171405..173204] [gbkey=CDS]	6	550	599	VFG043573(gb|NP_219906)	VFG043573(gb|NP_219906) (dnaK) chaperone protein DnaK [Adherence; porin (VF0713) - Adherence (VFC0001)] [Chlamydia trachomatis D/UW-3/CX]	10	569	660	0.84697	306	53.9	2.4e-186	540	630	395	69.5
Myco-2	lcl|NZ_AP022325_prot_Myco-2_000167_157	lcl|NZ_AP022325_prot_Myco-2_000167_157 [locus_tag=Myco-2_000167] [protein=ribulose-phosphate 3-epimerase] [protein_id=Myco-2_000167] [location=complement(180738..181397)] [gbkey=CDS]	1	215	219	VFG046620(gb|WP_013922870)	VFG046620(gb|WP_013922870) (rpe) ribulose-phosphate 3-epimerase [Capsule (VF0543) - Immune modulation (VFC0258)] [Francisella sp. TX077308]	1	215	222	0.963964	67	30.7	1.04e-27	104	105	113	51.8
Myco-2	lcl|NZ_AP022325_prot_Myco-2_000169_159	lcl|NZ_AP022325_prot_Myco-2_000169_159 [locus_tag=Myco-2_000169] [protein=serine/threonine-protein kinase] [protein_id=Myco-2_000169] [location=complement(182256..183236)] [gbkey=CDS]	61	272	326	VFG016981(gb|WP_010883341)	VFG016981(gb|WP_010883341) (pkn5) serine/threonine protein kinase [TTSS (VF0344) - Effector delivery system (VFC0086)] [Chlamydophila pneumoniae AR39]	63	253	502	0.378486	68	32.1	2.22e-21	94.4	83.3	109	51.4
Myco-2	lcl|NZ_AP022325_prot_Myco-2_000199_179	lcl|NZ_AP022325_prot_Myco-2_000199_179 [locus_tag=Myco-2_000199] [protein=ABC transporter ATP-binding protein] [protein_id=Myco-2_000199] [location=206908..207633] [gbkey=CDS]	4	237	241	VFG013733(gb|WP_003854229)	VFG013733(gb|WP_003854229) (fagC) ABC transporter ATP-binding protein [ABC transporter (VF0741) - Nutritional/Metabolic factor (VFC0272)] [Corynebacterium glutamicum R]	7	233	264	0.856061	58	24.4	3.43e-16	75.5	67	114	47.9
Myco-2	lcl|NZ_AP022325_prot_Myco-2_000208_188	lcl|NZ_AP022325_prot_Myco-2_000208_188 [gene=tig] [locus_tag=Myco-2_000208] [protein=trigger factor] [protein_id=Myco-2_000208] [location=complement(221129..222445)] [gbkey=CDS]	1	391	438	VFG019091(gb|WP_000116474)	VFG019091(gb|WP_000116474) (tig/ropA) trigger factor [Trigger factor (VF1056) - Stress survival (VFC0282)] [Streptococcus pneumoniae Hungary19A-6]	1	387	427	0.903981	112	27.8	1.13e-27	114	104	193	47.9
Myco-2	lcl|NZ_AP022325_prot_Myco-2_000219_199	lcl|NZ_AP022325_prot_Myco-2_000219_199 [locus_tag=Myco-2_000219] [protein=ABC transporter ATP-binding protein] [protein_id=Myco-2_000219] [location=240924..242303] [gbkey=CDS]	253	385	459	VFG016532(gb|NP_975942)	VFG016532(gb|NP_975942) (oppF) oligopeptide ABC transporter permease [Capsule (VF0881) - Immune modulation (VFC0258)] [Mycoplasma mycoides subsp. mycoides SC str. PG1]	140	274	320	0.41875	57	42.2	1.96e-24	103	94.1	89	65.9
Myco-2	lcl|NZ_AP022325_prot_Myco-2_000220_200	lcl|NZ_AP022325_prot_Myco-2_000220_200 [locus_tag=Myco-2_000220] [protein=ABC transporter ATP-binding protein] [protein_id=Myco-2_000220] [location=242293..243615] [gbkey=CDS]	133	436	440	VFG016532(gb|NP_975942)	VFG016532(gb|NP_975942) (oppF) oligopeptide ABC transporter permease [Capsule (VF0881) - Immune modulation (VFC0258)] [Mycoplasma mycoides subsp. mycoides SC str. PG1]	1	310	320	0.965625	187	59.9	2.1e-115	340	396	233	74.7
Myco-2	lcl|NZ_AP022325_prot_Myco-2_000223_202	lcl|NZ_AP022325_prot_Myco-2_000223_202 [locus_tag=Myco-2_000223] [protein=GDSL-type esterase/lipase family protein] [protein_id=Myco-2_000223] [location=244432..254439] [gbkey=CDS]	100	499	3335	VFG016479(gb|WP_011284378)	VFG016479(gb|WP_011284378) (p65) SGNH/GDSL hydrolase family protein [P65 (VF0872) - Invasion (VFC0083)] [Mycoplasma hyopneumoniae J]	39	461	627	0.673046	116	26.7	2e-32	136	119	203	46.8
Myco-2	lcl|NZ_AP022325_prot_Myco-2_000226_205	lcl|NZ_AP022325_prot_Myco-2_000226_205 [gene=uvrA] [locus_tag=Myco-2_000226] [protein=excinuclease ABC subunit UvrA] [protein_id=Myco-2_000226] [location=258373..261219] [gbkey=CDS]	822	910	948	VFG035919(gb|WP_000621743)	VFG035919(gb|WP_000621743) (aatC) ATP-binding protein AatC [Dispersin (VF0215) - Others (VFC0346)] [Escherichia coli O104:H4 str. 2009EL-2050]	121	206	209	0.406699	35	39.3	8.81e-09	56.6	42.7	51	57.3
Myco-2	lcl|NZ_AP022325_prot_Myco-2_000244_223	lcl|NZ_AP022325_prot_Myco-2_000244_223 [gene=infB] [locus_tag=Myco-2_000244] [protein=translation initiation factor IF-2] [protein_id=Myco-2_000244] [location=281524..283329] [gbkey=CDS]	116	313	601	VFG016493(gb|WP_011283803)	VFG016493(gb|WP_011283803) (tuf) elongation factor Tu [EF-Tu (VF0877) - Adherence (VFC0001)] [Mycoplasma synoviae 53]	15	237	394	0.563452	81	35.8	1.7e-18	87.8	74.1	106	46.9
Myco-2	lcl|NZ_AP022325_prot_Myco-2_000254_233	lcl|NZ_AP022325_prot_Myco-2_000254_233 [locus_tag=Myco-2_000254] [protein=ABC transporter ATP-binding protein] [protein_id=Myco-2_000254] [location=293204..294970] [gbkey=CDS]	80	581	588	VFG013250(gb|WP_005687513)	VFG013250(gb|WP_005687513) (msbA) lipid transporter ATP-binding/permease [LOS (VF0044) - Immune modulation (VFC0258)] [Haemophilus influenzae PittEE]	83	586	587	0.856899	153	29.9	5.93e-60	209	211	271	53
Myco-2	lcl|NZ_AP022325_prot_Myco-2_000255_234	lcl|NZ_AP022325_prot_Myco-2_000255_234 [locus_tag=Myco-2_000255] [protein=ABC transporter ATP-binding protein] [protein_id=Myco-2_000255] [location=294960..296894] [gbkey=CDS]	113	634	644	VFG013252(gb|WP_010945439)	VFG013252(gb|WP_010945439) (msbA) lipid transporter ATP-binding/permease [LOS (VF0044) - Immune modulation (VFC0258)] [Haemophilus ducreyi 35000HP]	94	576	582	0.828179	167	31.5	4.74e-67	229	234	271	51.1
Myco-2	lcl|NZ_AP022325_prot_Myco-2_000290_269	lcl|NZ_AP022325_prot_Myco-2_000290_269 [locus_tag=Myco-2_000290] [protein=hypothetical protein] [protein_id=Myco-2_000290] [location=339579..341981] [gbkey=CDS]	439	647	800	VFG016523(gb|WP_010925495)	VFG016523(gb|WP_010925495) (nuc) membrane nuclease [Nuclease (VF0880) - Exoenzyme (VFC0251)] [Mycoplasma pulmonis UAB CTIP]	193	388	394	0.494924	68	31.6	1.19e-15	79.7	64.6	99	46
Myco-2	lcl|NZ_AP022325_prot_Myco-2_000304_280	lcl|NZ_AP022325_prot_Myco-2_000304_280 [locus_tag=Myco-2_000304] [protein=lysophospholipid acyltransferase family protein] [protein_id=Myco-2_000304] [location=357722..358486] [gbkey=CDS]	56	199	254	VFG015780(gb|WP_012269866)	VFG015780(gb|WP_012269866) (hdtS) 1-acyl-sn-glycerol-3-phosphate acyltransferase [Acylhomoserine lactone synthase (VF0907) - Biofilm (VFC0271)] [Pseudomonas putida GB-1]	60	191	261	0.501916	38	26.4	1.38e-09	57	45.1	72	50
Myco-2	lcl|NZ_AP022325_prot_Myco-2_000319_295	lcl|NZ_AP022325_prot_Myco-2_000319_295 [locus_tag=Myco-2_000319] [protein=ABC transporter ATP-binding protein] [protein_id=Myco-2_000319] [location=complement(371354..373282)] [gbkey=CDS]	106	640	642	VFG013149(gb|WP_041605303)	VFG013149(gb|WP_041605303) (msbA) lipid transporter ATP-binding/permease [LOS (VF0044) - Immune modulation (VFC0258)] [Haemophilus somnus 2336]	99	580	582	0.82646	169	31.4	1.22e-65	226	230	279	51.9
Myco-2	lcl|NZ_AP022325_prot_Myco-2_000320_296	lcl|NZ_AP022325_prot_Myco-2_000320_296 [locus_tag=Myco-2_000320] [protein=ABC transporter ATP-binding protein] [protein_id=Myco-2_000320] [location=complement(373291..375078)] [gbkey=CDS]	78	588	595	VFG013249(gb|WP_011271803)	VFG013249(gb|WP_011271803) (msbA) lipid transporter ATP-binding/permease [LOS (VF0044) - Immune modulation (VFC0258)] [Haemophilus influenzae 86-028NP]	76	580	587	0.858603	137	26.6	1.58e-45	169	163	256	49.7
Myco-2	lcl|NZ_AP022325_prot_Myco-2_000342_318	lcl|NZ_AP022325_prot_Myco-2_000342_318 [locus_tag=Myco-2_000342] [protein=phosphotransferase] [protein_id=Myco-2_000342] [location=complement(391803..392546)] [gbkey=CDS]	71	227	247	VFG013447(gb|WP_011609614)	VFG013447(gb|WP_011609614) (licA) choline kinase [LOS (VF0044) - Immune modulation (VFC0258)] [Haemophilus somnus 129PT]	81	250	267	0.632959	55	32.2	8.85e-14	68.9	59	89	52
Myco-2	lcl|NZ_AP022325_prot_Myco-2_000343_319	lcl|NZ_AP022325_prot_Myco-2_000343_319 [locus_tag=Myco-2_000343] [protein=phosphatidate cytidylyltransferase] [protein_id=Myco-2_000343] [location=392603..393613] [gbkey=CDS]	176	326	336	VFG002189(gb|WP_002359680)	VFG002189(gb|WP_002359680) (cpsB/cdsA) phosphatidate cytidylyltransferase [Capsule (VF0361) - Immune modulation (VFC0258)] [Enterococcus faecalis V583]	125	257	266	0.496241	56	35.4	1.16e-16	78.6	68.5	82	51.9
Myco-2	lcl|NZ_AP022325_prot_Myco-2_000345_321	lcl|NZ_AP022325_prot_Myco-2_000345_321 [gene=msrB] [locus_tag=Myco-2_000345] [protein=peptide-methionine (R)-S-oxide reductase MsrB] [pseudo=true] [location=complement(398469..398918)] [gbkey=CDS]	17	149	149	VFG037099(gb|WP_002216163)	VFG037099(gb|WP_002216163) (msrA/B(pilB)) trifunctional thioredoxin/methionine sulfoxide reductase A/B protein [MsrAB (VF0456) - Stress survival (VFC0282)] [Neisseria meningitidis Z2491]	390	522	522	0.252874	76	57.1	5.61e-47	159	168	96	72.2
Myco-2	lcl|NZ_AP022325_prot_Myco-2_000379_354	lcl|NZ_AP022325_prot_Myco-2_000379_354 [locus_tag=Myco-2_000379] [protein=ABC transporter ATP-binding protein] [protein_id=Myco-2_000379] [location=425929..427305] [gbkey=CDS]	201	373	458	VFG030673(gb|WP_010908121)	VFG030673(gb|WP_010908121) (sugC) sn-glycerol-3-phosphate ABC transporter ATP-binding protein UgpC [Trehalose-recycling ABC transporter (VF0842) - Nutritional/Metabolic factor (VFC0272)] [Mycobacterium leprae TN]	105	269	392	0.418367	70	40	1.28e-30	122	114	105	60
Myco-2	lcl|NZ_AP022325_prot_Myco-2_000388_363	lcl|NZ_AP022325_prot_Myco-2_000388_363 [gene=atpD] [locus_tag=Myco-2_000388] [protein=F0F1 ATP synthase subunit beta] [protein_id=Myco-2_000388] [location=complement(436347..437741)] [gbkey=CDS]	2	406	464	VFG041785(gb|WP_011176697)	VFG041785(gb|WP_011176697) (sctN) type III secretion system ATPase SctN [T3SS (VF1265) - Effector delivery system (VFC0086)] [Desulfovibrio vulgaris str. Hildenborough]	20	418	438	0.908676	127	31	2.85e-53	184	189	215	52.4
Myco-2	lcl|NZ_AP022325_prot_Myco-2_000390_365	lcl|NZ_AP022325_prot_Myco-2_000390_365 [gene=atpA] [locus_tag=Myco-2_000390] [protein=F0F1 ATP synthase subunit alpha] [protein_id=Myco-2_000390] [location=complement(438600..440177)] [gbkey=CDS]	65	416	525	VFG041785(gb|WP_011176697)	VFG041785(gb|WP_011176697) (sctN) type III secretion system ATPase SctN [T3SS (VF1265) - Effector delivery system (VFC0086)] [Desulfovibrio vulgaris str. Hildenborough]	57	409	438	0.803653	114	31.8	4.48e-41	153	148	173	48.2
Myco-2	lcl|NZ_AP022325_prot_Myco-2_000429_404	lcl|NZ_AP022325_prot_Myco-2_000429_404 [locus_tag=Myco-2_000429] [protein=ATP-binding cassette domain-containing protein] [protein_id=Myco-2_000429] [location=complement(490763..492850)] [gbkey=CDS]	443	649	695	VFG030704(gb|WP_015292799)	VFG030704(gb|WP_015292799) (sugC) trehalose ABC transporter ATP-binding protein SugC [Trehalose-recycling ABC transporter (VF0842) - Nutritional/Metabolic factor (VFC0272)] [Mycobacterium canettii CIPT 140070017]	106	325	393	0.557252	95	43.2	6.28e-43	159	155	132	60
Myco-2	lcl|NZ_AP022325_prot_Myco-2_000460_434	lcl|NZ_AP022325_prot_Myco-2_000460_434 [gene=msrA] [locus_tag=Myco-2_000460] [protein=peptide-methionine (S)-S-oxide reductase MsrA] [protein_id=Myco-2_000460] [location=complement(529124..529621)] [gbkey=CDS]	3	161	165	VFG037101(gb|WP_010951394)	VFG037101(gb|WP_010951394) (msrA/B(pilB)) trifunctional thioredoxin/methionine sulfoxide reductase A/B protein [MsrAB (VF0456) - Stress survival (VFC0282)] [Neisseria gonorrhoeae FA 1090]	199	358	522	0.304598	71	43.6	4.2e-36	130	132	95	58.3
Myco-2	lcl|NZ_AP022325_prot_Myco-2_000462_436	lcl|NZ_AP022325_prot_Myco-2_000462_436 [locus_tag=Myco-2_000462] [protein=cation-translocating P-type ATPase] [protein_id=Myco-2_000462] [location=530430..533150] [gbkey=CDS]	12	670	906	VFG018402(gb|WP_000131305)	VFG018402(gb|WP_000131305) (mgtB) Mg2+ transport protein [MgtBC (VF0106) - Nutritional/Metabolic factor (VFC0272)] [Salmonella enterica subsp. arizonae serovar 62:z4,z23:-- str. RSK2980]	49	704	908	0.721366	209	30	4.64e-72	255	250	358	51.4
Myco-2	lcl|NZ_AP022325_prot_Myco-2_000534_508	lcl|NZ_AP022325_prot_Myco-2_000534_508 [locus_tag=Myco-2_000534] [protein=F0F1 ATP synthase subunit beta] [protein_id=Myco-2_000534] [location=complement(591416..592795)] [gbkey=CDS]	92	415	459	VFG016965(gb|WP_006343712)	VFG016965(gb|WP_006343712) (cdsN) Type III secretion system ATPase [TTSS (VF0344) - Effector delivery system (VFC0086)] [Chlamydophila abortus S26/3]	121	436	442	0.71267	98	30.2	4.72e-37	140	135	167	51.4
Myco-2	lcl|NZ_AP022325_prot_Myco-2_000552_526	lcl|NZ_AP022325_prot_Myco-2_000552_526 [locus_tag=Myco-2_000552] [protein=ABC transporter ATP-binding protein] [protein_id=Myco-2_000552] [location=complement(616688..617932)] [gbkey=CDS]	55	341	414	VFG030691(gb|WP_012395776)	VFG030691(gb|WP_012395776) (sugC) sn-glycerol-3-phosphate ABC transporter ATP-binding protein UgpC [Trehalose-recycling ABC transporter (VF0842) - Nutritional/Metabolic factor (VFC0272)] [Mycobacterium marinum M]	2	288	395	0.724051	147	50.7	8.81e-88	271	304	193	66.6
Myco-2	lcl|NZ_AP022325_prot_Myco-2_000573_547	lcl|NZ_AP022325_prot_Myco-2_000573_547 [locus_tag=Myco-2_000573] [protein=CNNM domain-containing protein] [pseudo=true] [location=complement(634884..636116)] [gbkey=CDS]	181	319	410	VFG040667(gb|WP_012150023)	VFG040667(gb|WP_012150023) (tlyC) hemolysin C [TlyC (VF0489) - Exoenzyme (VFC0251)] [Rickettsia akari str. Hartford]	61	204	301	0.475083	40	27.4	4.04e-09	57.4	43.3	73	50
Myco-2	lcl|NZ_AP022325_prot_Myco-2_000592_564	lcl|NZ_AP022325_prot_Myco-2_000592_564 [gene=gap] [locus_tag=Myco-2_000592] [protein=type I glyceraldehyde-3-phosphate dehydrogenase] [protein_id=Myco-2_000592] [location=complement(655217..656212)] [gbkey=CDS]	3	331	331	VFG043556(gb|WP_009885879)	VFG043556(gb|WP_009885879) (gap) type I glyceraldehyde-3-phosphate dehydrogenase [MG_301/GAPDH (VF0887) - Adherence (VFC0001)] [Mycoplasma genitalium G37]	9	337	337	0.973294	191	57.9	8.47e-129	371	440	248	75.2
Myco-2	lcl|NZ_AP022325_prot_Myco-2_000593_565	lcl|NZ_AP022325_prot_Myco-2_000593_565 [locus_tag=Myco-2_000593] [protein=energy-coupling factor transporter ATPase] [protein_id=Myco-2_000593] [location=656400..657206] [gbkey=CDS]	13	225	268	VFG044153(gb|WP_011063599)	VFG044153(gb|WP_011063599) (PFL_RS27280) type I secretion system permease/ATPase [HasA-type hemophore-mediated heme uptake system (VF0940) - Nutritional/Metabolic factor (VFC0272)] [Pseudomonas fluorescens Pf-5]	342	555	598	0.356187	69	30.8	1.2e-27	111	103	121	54
Myco-2	lcl|NZ_AP022325_prot_Myco-2_000594_566	lcl|NZ_AP022325_prot_Myco-2_000594_566 [locus_tag=Myco-2_000594] [protein=energy-coupling factor transporter ATPase] [protein_id=Myco-2_000594] [location=657191..658102] [gbkey=CDS]	2	284	303	VFG030691(gb|WP_012395776)	VFG030691(gb|WP_012395776) (sugC) sn-glycerol-3-phosphate ABC transporter ATP-binding protein UgpC [Trehalose-recycling ABC transporter (VF0842) - Nutritional/Metabolic factor (VFC0272)] [Mycobacterium marinum M]	3	255	395	0.637975	78	27.3	3.09e-22	95.5	86.5	132	46.2
Myco-2	lcl|NZ_AP022325_prot_Myco-2_000624_594	lcl|NZ_AP022325_prot_Myco-2_000624_594 [gene=tuf] [locus_tag=Myco-2_000624] [protein=elongation factor Tu] [protein_id=Myco-2_000624] [location=689921..691108] [gbkey=CDS]	1	395	395	VFG016493(gb|WP_011283803)	VFG016493(gb|WP_011283803) (tuf) elongation factor Tu [EF-Tu (VF0877) - Adherence (VFC0001)] [Mycoplasma synoviae 53]	1	394	394	0.997462	356	90.1	2.1e-260	709	877	379	95.9
Myco-2	lcl|NZ_AP022325_prot_Myco-2_000660_627	lcl|NZ_AP022325_prot_Myco-2_000660_627 [locus_tag=Myco-2_000660] [protein=16S rRNA (uracil(1498)-N(3))-methyltransferase] [protein_id=Myco-2_000660] [location=complement(718100..718777)] [gbkey=CDS]	52	223	225	VFG045607(gb|WP_010948621)	VFG045607(gb|WP_010948621) (LPG_RS14840) Dot/Icm type IV secretion system effector [Dot/Icm T4SS secreted effectors (VF0798) - Effector delivery system (VFC0086)] [Legionella pneumophila subsp. pneumophila str. Philadelphia 1]	66	238	244	0.704918	64	36.8	1.37e-20	86.7	81.7	92	52.9
Myco-2	lcl|NZ_AP022325_prot_Myco-2_000663_630	lcl|NZ_AP022325_prot_Myco-2_000663_630 [locus_tag=Myco-2_000663] [protein=ATP-binding cassette domain-containing protein] [protein_id=Myco-2_000663] [location=complement(720753..722372)] [gbkey=CDS]	1	215	539	VFG035924(gb|WP_000593973)	VFG035924(gb|WP_000593973) (aatC) ATP-binding protein AatC [Dispersin (VF0215) - Others (VFC0346)] [Escherichia coli O78:H11:K80 str. H10407]	1	199	208	0.951923	66	29.3	2.39e-09	57.4	44.6	100	44.4
Myco-2	lcl|NZ_AP022325_prot_Myco-2_000676_643	lcl|NZ_AP022325_prot_Myco-2_000676_643 [gene=secA] [locus_tag=Myco-2_000676] [protein=preprotein translocase subunit SecA] [pseudo=true] [location=complement(730951..733470)] [gbkey=CDS]	66	603	840	VFG009229(gb|WP_085978051)	VFG009229(gb|WP_085978051) (secA2) accessory Sec system translocase SecA2 [Accessory secretion factor (VF0808) - Others (VFC0346)] [Mycobacterium gilvum PYR-GCK]	65	608	769	0.706112	213	38.7	1.31e-115	369	395	320	58.2
Myco-2	lcl|NZ_AP022325_prot_Myco-2_000692_659	lcl|NZ_AP022325_prot_Myco-2_000692_659 [locus_tag=Myco-2_000692] [protein=DNA starvation/stationary phase protection protein] [protein_id=Myco-2_000692] [location=complement(746592..747008)] [gbkey=CDS]	2	107	138	VFG006375(gb|WP_041308928)	VFG006375(gb|WP_041308928) (napA) neutrophil activating protein NapA [HP-NAP (VF0052) - Immune modulation (VFC0258)] [Helicobacter hepaticus ATCC 51449]	3	108	145	0.724138	32	30.2	1.99e-15	68.2	65.3	61	57.5
Myco-2	lcl|NZ_AP022325_prot_Myco-2_000710_676	lcl|NZ_AP022325_prot_Myco-2_000710_676 [gene=eno] [locus_tag=Myco-2_000710] [protein=phosphopyruvate hydratase] [protein_id=Myco-2_000710] [location=764210..765571] [gbkey=CDS]	1	453	453	VFG005580(gb|WP_000022813)	VFG005580(gb|WP_000022813) (eno) phosphopyruvate hydratase [Streptococcal enolase (VF1060) - Exoenzyme (VFC0251)] [Streptococcus pneumoniae TIGR4]	1	434	434	0.997696	267	58.7	3.11e-174	495	591	332	73
Myco-2	lcl|NZ_AP022325_prot_Myco-2_000752_711	lcl|NZ_AP022325_prot_Myco-2_000752_711 [locus_tag=Myco-2_000752] [protein=M13 family metallopeptidase] [protein_id=Myco-2_000752] [location=802768..804675] [gbkey=CDS]	6	635	635	VFG031053(gb|WP_014000110)	VFG031053(gb|WP_014000110) (zmp1) zinc metalloprotease Zmp1 [Zn++ metalloprotease (VF0846) - Exoenzyme (VFC0251)] [Mycobacterium canettii CIPT 140010059]	21	662	663	0.966817	183	28	1.44e-72	246	252	316	48.4
Myco-2	lcl|NZ_AP022325_prot_Myco-2_000756_715	lcl|NZ_AP022325_prot_Myco-2_000756_715 [locus_tag=Myco-2_000756] [protein=ABC transporter ATP-binding protein/permease] [protein_id=Myco-2_000756] [location=complement(806529..808139)] [gbkey=CDS]	360	515	536	VFG034066(gb|WP_001296192)	VFG034066(gb|WP_001296192) (ybtP) yersiniabactin ABC transporter ATP-binding/permease protein YbtP [Yersiniabactin siderophore (VF1115) - Nutritional/Metabolic factor (VFC0272)] [Escherichia coli NA114]	345	509	570	0.287719	46	27.9	4.03e-08	55.8	39.1	87	52.7
Myco-2	lcl|NZ_AP022325_prot_Myco-2_000768_727	lcl|NZ_AP022325_prot_Myco-2_000768_727 [locus_tag=Myco-2_000768] [protein=ABC transporter ATP-binding protein] [protein_id=Myco-2_000768] [location=complement(819425..821260)] [gbkey=CDS]	23	232	611	VFG049057(gb|WP_012541096)	VFG049057(gb|WP_012541096) (wzt) O9 family O-antigen export ABC transporter ATP-binding subunit [LPS (VF0561) - Immune modulation (VFC0258)] [Klebsiella pneumoniae 342]	41	232	431	0.443155	57	27.1	1.2e-12	70.1	54.5	95	45.2
Myco-2	lcl|NZ_AP022325_prot_Myco-2_000771_730	lcl|NZ_AP022325_prot_Myco-2_000771_730 [locus_tag=Myco-2_000771] [protein=ABC transporter ATP-binding protein] [protein_id=Myco-2_000771] [location=complement(823410..824351)] [gbkey=CDS]	77	297	313	VFG030686(gb|YP_001702115)	VFG030686(gb|YP_001702115) (sugC) Probable sugar ABC transporter, ATP-binding protein SugC [Trehalose-recycling ABC transporter (VF0842) - Nutritional/Metabolic factor (VFC0272)] [Mycobacterium abscessus ATCC 19977]	2	216	391	0.547315	63	28	1.02e-22	97.1	88.1	126	56
Myco-2	lcl|NZ_AP022325_prot_Myco-2_000778_737	lcl|NZ_AP022325_prot_Myco-2_000778_737 [gene=ftsH] [locus_tag=Myco-2_000778] [protein=ATP-dependent zinc metalloprotease FtsH] [protein_id=Myco-2_000778] [location=complement(835611..837653)] [gbkey=CDS]	182	364	680	VFG031153(gb|YP_001702897)	VFG031153(gb|YP_001702897) (mpa) Putative AAA-family ATPase [Proteasome-associated proteins (VF0847) - Stress survival (VFC0282)] [Mycobacterium abscessus ATCC 19977]	241	441	602	0.332226	73	36	1.57e-28	120	106	106	52.2
